# Supplementary material for: Exploring the Relationship Between Gut Microbiota and Aortic Stenosis: Role of Inflammatory Proteins, Blood Metabolites, and Immune Cells
Source: Int J Med Sci. 2025 Mar 10;22(8):1750–61. doi: 10.7150/ijms.110392 (PMC11983298; doi:10.7150/ijms.110392)
Supplement: Supplementary file 2 — Supplementary tables. [file ijmsv22p1750s2.xlsx]

## Sheet: Table description
Tables	Description
Table S1	Detailed information for genome-wide association studies involved in the present Mendelian randomization study
Table S2	The instruments of gut microbiota.
Table S3	The instruments of aortic stenosis.
Table S4	The instruments of inflammatory proteins.
Table S5	The instruments of blood metabolites.
Table S6	The instruments of immune cells.
Table S7	Mendelian randomization analysis on the causal effect of gut microbiota on AS.
Table S8	Mendelian randomization analysis on the causal effect of AS on gut microbiota.
Table S9	Mendelian randomization analysis on the causal effect of inflammatory proteins on AS.
Table S10	Mendelian randomization analysis on the causal effect of AS on inflammatory proteins.
Table S11	Mendelian randomization analysis on the causal effect of blood metabolites on AS.
Table S12	Mendelian randomization analysis on the causal effect of AS on blood metabolites.
Table S13	Mendelian randomization analysis on the causal effect of immune cells on AS.
Table S14	Mendelian randomization analysis on the causal effect of AS on immune cells.
Table S15	Mendelian randomization analysis on the causal effect of AS-associated gut microbiota on AS-associated inflammatory proteins.
Table S16	Mendelian randomization analysis on the causal effect of AS-associated gut microbiota on AS-associated blood metabolites.
Table S17	The mediation analysis of blood metabolites in the causal relationship between gut microbiota and AS.
Table S18	Mendelian randomization analysis on the causal effect of AS-associated gut microbiota on AS-associated immune cells.

## Sheet: Table_S1
Table S1. Detailed information for genome-wide association studies involved in the present Mendelian Randomization study.
Phenotype	Sample size	Ancestry	Journal	Year	Author	PMID	Data source
Gut microbiota	7738	European	Nat Genet.	2022	Lopera et al.	35115690	https://dutchmicrobiomeproject.molgeniscloud.org/
Aortic stenosis	653,867 (13,765 cases)	European	European Heart Journal	2023	Chen et al.	37038246	https://doi.org/10. 5281/zenodo.7505361
Inflammatory proteins	14824	European	Nat Immunol.	2022	Zhao et al.	37563310	https://www.phpc.cam.ac.uk/ceu/proteins
Blood metabolites	8299	European	Nat Genet.	2023	Chen et al.	36635386	https://doi.org/10.1038/s41588-022-01270-1
Immune cells	3757	European	Nat Genet.	2020	Orrù V, et al.	32929287	https://www.ebi.ac.uk/gwas/studies/

## Sheet: Table_S2
Table S2. The instrumental variables of gut microbial taxa.
SNP	P value	Chromosome	Base pair location	Eeffect allele	Other allele	Effect allele frequency	Beta	Standard error	Exposure	Samplesize	Sampleid	R2	F statistics
rs9990334	9.17e-06	3	63498546	A	G	0.424436	0.0741908	0.0167253	ANAEROFRUCAT.PWY..homolactic.fermentation	7738	GCST90027446	0.00253642	19.6716
rs17194003	9.89e-07	3	105722581	G	A	0.201727	-0.102927	0.021032	ANAEROFRUCAT.PWY..homolactic.fermentation	7738	GCST90027446	0.00308551	23.9434
rs62335789	8e-06	4	181871524	C	G	0.168684	-0.0977054	0.021882	ANAEROFRUCAT.PWY..homolactic.fermentation	7738	GCST90027446	0.00256991	19.932
rs11826488	8.77e-06	11	133069322	A	G	0.0763678	0.153784	0.0345929	ANAEROFRUCAT.PWY..homolactic.fermentation	7738	GCST90027446	0.00254749	19.7577
rs9947104	5.6e-06	18	56934358	G	A	0.303897	-0.0795727	0.017523	ANAEROFRUCAT.PWY..homolactic.fermentation	7738	GCST90027446	0.00265782	20.6157
rs62271914	5.52e-06	3	135023888	A	G	0.42331	-0.0740607	0.0162991	ANAGLYCOLYSIS.PWY..glycolysis.III..from.glucose.	7738	GCST90027447	0.00266111	20.6413
rs12647170	4.37e-07	4	24504770	G	A	0.0765661	0.188783	0.0373683	ANAGLYCOLYSIS.PWY..glycolysis.III..from.glucose.	7738	GCST90027447	0.00328747	25.5158
rs2650470	8.36e-06	5	83601736	G	A	0.45345	0.0739823	0.0166039	ANAGLYCOLYSIS.PWY..glycolysis.III..from.glucose.	7738	GCST90027447	0.00255915	19.8484
rs12704084	9.24e-06	7	148915050	G	C	0.599698	-0.0736196	0.0166029	ANAGLYCOLYSIS.PWY..glycolysis.III..from.glucose.	7738	GCST90027447	0.00253447	19.6565
rs7041639	3.98e-06	9	27341338	G	A	0.0875309	-0.157604	0.0341699	ANAGLYCOLYSIS.PWY..glycolysis.III..from.glucose.	7738	GCST90027447	0.00274174	21.2684
rs4878062	3.6e-06	9	89959664	G	A	0.402286	0.0760825	0.0164219	ANAGLYCOLYSIS.PWY..glycolysis.III..from.glucose.	7738	GCST90027447	0.00276625	21.4591
rs58235446	3.62e-06	9	93850539	T	C	0.0638651	-0.153253	0.033084	ANAGLYCOLYSIS.PWY..glycolysis.III..from.glucose.	7738	GCST90027447	0.00276535	21.452
rs605262	9.01e-06	11	86967521	A	G	0.676757	-0.0757354	0.0170586	ANAGLYCOLYSIS.PWY..glycolysis.III..from.glucose.	7738	GCST90027447	0.00254084	19.706
rs35731059	8.35e-07	11	96206005	A	C	0.104757	0.129356	0.0262545	ANAGLYCOLYSIS.PWY..glycolysis.III..from.glucose.	7738	GCST90027447	0.00312735	24.269
rs72666075	7.12e-06	14	29029142	C	T	0.0593823	-0.151693	0.0337842	ANAGLYCOLYSIS.PWY..glycolysis.III..from.glucose.	7738	GCST90027447	0.00259863	20.1554
rs8101993	5.95e-06	19	30603533	C	T	0.180021	-0.100985	0.0223014	ANAGLYCOLYSIS.PWY..glycolysis.III..from.glucose.	7738	GCST90027447	0.00264282	20.499
rs62523849	6.28e-06	8	88481776	C	T	0.0675415	0.406572	0.0900147	ARGDEG.PWY..superpathway.of.L.arginine..putrescine..and.4.aminobutanoate.degradation	7738	GCST90027448	0.00262951	20.3955
rs7576386	4.44e-06	2	155128375	A	G	0.7686	-0.138428	0.0301616	ARGORNPROST.PWY..arginine..ornithine.and.proline.interconversion	7738	GCST90027449	0.00271474	21.0584
rs9344056	1.13e-06	6	81567568	A	G	0.162359	-0.17033	0.0349944	ARGORNPROST.PWY..arginine..ornithine.and.proline.interconversion	7738	GCST90027449	0.00305232	23.6851
rs2942201	3.11e-06	8	23419176	A	C	0.438055	0.120592	0.0258595	ARGORNPROST.PWY..arginine..ornithine.and.proline.interconversion	7738	GCST90027449	0.00280254	21.7414
rs4878453	1.7e-06	9	27435733	G	A	0.0733257	0.242077	0.050584	ARGORNPROST.PWY..arginine..ornithine.and.proline.interconversion	7738	GCST90027449	0.00295099	22.8964
rs2504016	4.3e-06	10	33188434	G	A	0.0734254	-0.23666	0.0514871	ARGORNPROST.PWY..arginine..ornithine.and.proline.interconversion	7738	GCST90027449	0.00272296	21.1223
rs7923287	1.51e-06	10	85841432	T	A	0.723875	0.139505	0.0290043	ARGORNPROST.PWY..arginine..ornithine.and.proline.interconversion	7738	GCST90027449	0.00298079	23.1283
rs61074222	2.61e-06	13	68143423	C	G	0.0941941	-0.210428	0.0447813	ARGORNPROST.PWY..arginine..ornithine.and.proline.interconversion	7738	GCST90027449	0.00284541	22.0749
rs10873850	3.67e-06	1	87954542	G	A	0.2783	0.0858857	0.0185528	ARO.PWY..chorismate.biosynthesis.I	7738	GCST90027450	0.0027618	21.4245
rs6782393	7.12e-06	3	59912933	C	A	0.0605063	-0.151342	0.033707	ARO.PWY..chorismate.biosynthesis.I	7738	GCST90027450	0.00259849	20.1543
rs3797252	5.11e-06	5	53500614	C	T	0.307103	-0.0794419	0.0174202	ARO.PWY..chorismate.biosynthesis.I	7738	GCST90027450	0.00268041	20.7914
rs12656915	8.33e-06	5	159323677	G	T	0.0791242	0.13461	0.0302054	ARO.PWY..chorismate.biosynthesis.I	7738	GCST90027450	0.00256	19.855
rs38127	6.26e-06	7	78269375	C	T	0.645907	0.0760269	0.0168296	ARO.PWY..chorismate.biosynthesis.I	7738	GCST90027450	0.00263034	20.402
rs12707570	7.18e-06	7	82837298	C	A	0.512255	-0.0728993	0.0162424	ARO.PWY..chorismate.biosynthesis.I	7738	GCST90027450	0.00259651	20.1389
rs1093520	4.49e-06	7	98159418	G	T	0.915857	0.153028	0.0333575	ARO.PWY..chorismate.biosynthesis.I	7738	GCST90027450	0.00271237	21.04
rs61915762	4.25e-06	11	130442661	A	G	0.275511	0.0827921	0.0180027	ARO.PWY..chorismate.biosynthesis.I	7738	GCST90027450	0.00272577	21.1442
rs73200771	5.28e-06	12	88286940	A	G	0.0520806	-0.163263	0.0358564	ARO.PWY..chorismate.biosynthesis.I	7738	GCST90027450	0.00267209	20.7267
rs12021157	7.69e-06	13	110213217	A	G	0.108849	0.12107	0.0270621	ARO.PWY..chorismate.biosynthesis.I	7738	GCST90027450	0.00257986	20.0094
rs8052034	5.71e-06	16	51493448	A	G	0.559625	0.0740262	0.0163168	ARO.PWY..chorismate.biosynthesis.I	7738	GCST90027450	0.00265287	20.5772
rs7263922	5.65e-06	20	50014608	T	C	0.232747	0.0864963	0.0190557	ARO.PWY..chorismate.biosynthesis.I	7738	GCST90027450	0.00265558	20.5983
rs9305847	6.34e-06	21	19539793	C	A	0.626513	0.0762532	0.0168897	ARO.PWY..chorismate.biosynthesis.I	7738	GCST90027450	0.00262725	20.378
rs136110	1.91e-06	22	47369660	C	T	0.208243	0.0964705	0.0202552	ARO.PWY..chorismate.biosynthesis.I	7738	GCST90027450	0.00292292	22.678
rs12490065	4.29e-06	3	10627561	A	G	0.22917	0.0959472	0.0208734	ASPASN.PWY..superpathway.of.L.aspartate.and.L.asparagine.biosynthesis	7738	GCST90027451	0.00272311	21.1235
rs6858020	6.88e-06	4	181308705	A	T	0.565376	-0.0727501	0.0161757	ASPASN.PWY..superpathway.of.L.aspartate.and.L.asparagine.biosynthesis	7738	GCST90027451	0.00260722	20.2222
rs113902391	2.14e-06	5	86146362	A	G	0.217886	0.0922389	0.01946	ASPASN.PWY..superpathway.of.L.aspartate.and.L.asparagine.biosynthesis	7738	GCST90027451	0.00289504	22.461
rs7707269	6.94e-06	5	95928036	C	T	0.366956	-0.0744962	0.0165717	ASPASN.PWY..superpathway.of.L.aspartate.and.L.asparagine.biosynthesis	7738	GCST90027451	0.0026048	20.2034
rs10267604	6.72e-06	7	121973603	C	G	0.653998	-0.0764351	0.0169762	ASPASN.PWY..superpathway.of.L.aspartate.and.L.asparagine.biosynthesis	7738	GCST90027451	0.00261301	20.2672
rs820496	2.43e-08	9	6703997	A	C	0.545733	-0.0946927	0.0169759	ASPASN.PWY..superpathway.of.L.aspartate.and.L.asparagine.biosynthesis	7738	GCST90027451	0.00400495	31.1069
rs77906768	5.42e-06	9	76713942	G	A	0.0861075	0.133484	0.0293512	ASPASN.PWY..superpathway.of.L.aspartate.and.L.asparagine.biosynthesis	7738	GCST90027451	0.00266575	20.6774
rs9545502	5.84e-07	13	81167981	T	C	0.197933	0.102021	0.0204183	ASPASN.PWY..superpathway.of.L.aspartate.and.L.asparagine.biosynthesis	7738	GCST90027451	0.00321596	24.959
rs2846765	3.62e-06	18	865459	T	C	0.515201	0.0802031	0.0173136	ASPASN.PWY..superpathway.of.L.aspartate.and.L.asparagine.biosynthesis	7738	GCST90027451	0.00276551	21.4533
rs149811032	8.74e-06	20	48150396	A	G	0.0677355	-0.142534	0.0320579	ASPASN.PWY..superpathway.of.L.aspartate.and.L.asparagine.biosynthesis	7738	GCST90027451	0.00254818	19.7631
rs538952	6.28e-06	6	145565095	A	C	0.0624269	0.274151	0.060697	AST.PWY..L.arginine.degradation.II..AST.pathway.	7738	GCST90027452	0.00262949	20.3954
rs7068964	8.13e-06	10	14275726	G	A	0.453157	-0.130976	0.0293547	AST.PWY..L.arginine.degradation.II..AST.pathway.	7738	GCST90027452	0.00256615	19.9028
rs72830406	8.38e-07	10	111919220	G	C	0.10827	-0.233287	0.0473559	AST.PWY..L.arginine.degradation.II..AST.pathway.	7738	GCST90027452	0.0031264	24.2617
rs72924202	3.42e-06	11	64133228	T	C	0.206071	-0.167725	0.0361181	AST.PWY..L.arginine.degradation.II..AST.pathway.	7738	GCST90027452	0.00277911	21.5591
rs1325380	4.13e-06	13	108753553	C	T	0.242391	0.162314	0.0352487	AST.PWY..L.arginine.degradation.II..AST.pathway.	7738	GCST90027452	0.00273282	21.199
rs7209568	3.87e-06	17	1121590	G	A	0.187878	0.172899	0.0374387	AST.PWY..L.arginine.degradation.II..AST.pathway.	7738	GCST90027452	0.00274866	21.3223
rs1484839	6.13e-06	1	31014874	A	G	0.159734	-0.108324	0.0239553	BRANCHED.CHAIN.AA.SYN.PWY..superpathway.of.branched.amino.acid.biosynthesis	7738	GCST90027453	0.00263557	20.4426
rs146068392	5.33e-06	2	40113977	G	C	0.050432	-0.176286	0.0387331	BRANCHED.CHAIN.AA.SYN.PWY..superpathway.of.branched.amino.acid.biosynthesis	7738	GCST90027453	0.00266983	20.7091
rs2007634	9.08e-06	3	139678136	A	G	0.571356	0.0725248	0.0163421	BRANCHED.CHAIN.AA.SYN.PWY..superpathway.of.branched.amino.acid.biosynthesis	7738	GCST90027453	0.00253878	19.69
rs62350672	7.48e-06	5	31751262	T	C	0.173836	-0.113597	0.0253587	BRANCHED.CHAIN.AA.SYN.PWY..superpathway.of.branched.amino.acid.biosynthesis	7738	GCST90027453	0.0025866	20.0618
rs10238229	8.39e-06	7	97233430	T	C	0.794063	0.0962573	0.0216067	BRANCHED.CHAIN.AA.SYN.PWY..superpathway.of.branched.amino.acid.biosynthesis	7738	GCST90027453	0.00255828	19.8416
rs7023657	9.79e-06	9	8068400	A	G	0.261857	-0.0812649	0.0183784	BRANCHED.CHAIN.AA.SYN.PWY..superpathway.of.branched.amino.acid.biosynthesis	7738	GCST90027453	0.00252038	19.5469
rs11025798	6.82e-06	11	20905942	A	G	0.436503	0.0813802	0.0180881	BRANCHED.CHAIN.AA.SYN.PWY..superpathway.of.branched.amino.acid.biosynthesis	7738	GCST90027453	0.00260908	20.2366
rs552787	2.72e-07	11	116530373	A	C	0.643558	-0.0880492	0.0171235	BRANCHED.CHAIN.AA.SYN.PWY..superpathway.of.branched.amino.acid.biosynthesis	7738	GCST90027453	0.0034053	26.4334
rs943781	8.69e-07	13	27568096	T	C	0.449683	0.083589	0.0169924	BRANCHED.CHAIN.AA.SYN.PWY..superpathway.of.branched.amino.acid.biosynthesis	7738	GCST90027453	0.0031175	24.1924
rs28733370	3.94e-06	15	59071584	G	C	0.192839	0.0950438	0.020597	BRANCHED.CHAIN.AA.SYN.PWY..superpathway.of.branched.amino.acid.biosynthesis	7738	GCST90027453	0.00274421	21.2877
rs981881	9.82e-06	16	9877679	G	T	0.371793	-0.07446	0.016842	BRANCHED.CHAIN.AA.SYN.PWY..superpathway.of.branched.amino.acid.biosynthesis	7738	GCST90027453	0.0025196	19.5409
rs2107539	7.07e-06	17	34322610	T	C	0.243451	-0.0987344	0.0219817	BRANCHED.CHAIN.AA.SYN.PWY..superpathway.of.branched.amino.acid.biosynthesis	7738	GCST90027453	0.00260048	20.1698
rs62228654	4.31e-06	22	44801226	C	G	0.0668159	-0.156769	0.0341127	BRANCHED.CHAIN.AA.SYN.PWY..superpathway.of.branched.amino.acid.biosynthesis	7738	GCST90027453	0.00272193	21.1143
rs12495388	6.37e-06	3	84926472	G	A	0.097635	-0.121458	0.0269091	COA.PWY..coenzyme.A.biosynthesis.I	7738	GCST90027454	0.00262593	20.3677
rs117300263	5.95e-06	9	74469867	A	G	0.0564102	-0.169358	0.0374003	COA.PWY..coenzyme.A.biosynthesis.I	7738	GCST90027454	0.0026429	20.4997
rs10831658	1.98e-06	11	2279372	A	G	0.207259	-0.0951081	0.0199996	COA.PWY..coenzyme.A.biosynthesis.I	7738	GCST90027454	0.00291405	22.609
rs286908	6.67e-06	11	34658857	A	G	0.293164	-0.0787738	0.0174903	COA.PWY..coenzyme.A.biosynthesis.I	7738	GCST90027454	0.0026146	20.2796
rs1941024	9.7e-06	11	60275940	A	G	0.597554	-0.0737051	0.0166612	COA.PWY..coenzyme.A.biosynthesis.I	7738	GCST90027454	0.00252266	19.5646
rs2509667	4.37e-06	11	119361224	A	C	0.120838	-0.116273	0.0253157	COA.PWY..coenzyme.A.biosynthesis.I	7738	GCST90027454	0.00271871	21.0893
rs9599845	2.11e-06	13	71978130	C	T	0.237425	0.0961761	0.0202786	COA.PWY..coenzyme.A.biosynthesis.I	7738	GCST90027454	0.00289848	22.4878
rs9931054	1.45e-06	16	1026094	C	T	0.0885579	-0.138123	0.0286697	COA.PWY..coenzyme.A.biosynthesis.I	7738	GCST90027454	0.00299057	23.2044
rs60987385	1.01e-06	17	9348811	T	G	0.445396	0.0858549	0.0175592	COA.PWY..coenzyme.A.biosynthesis.I	7738	GCST90027454	0.00308	23.9005
rs7251031	4e-06	19	11266693	G	T	0.308219	-0.0801886	0.0173897	COA.PWY..coenzyme.A.biosynthesis.I	7738	GCST90027454	0.00274045	21.2584
rs12128621	1.13e-06	1	214584517	A	T	0.504393	-0.0796843	0.0163727	COBALSYN.PWY..adenosylcobalamin.salvage.from.cobinamide.I	7738	GCST90027455	0.00305176	23.6806
rs1514681	4.12e-06	2	1397044	C	T	0.401121	-0.0787943	0.0171089	COBALSYN.PWY..adenosylcobalamin.salvage.from.cobinamide.I	7738	GCST90027455	0.00273356	21.2048
rs1451459	7.43e-06	2	53088412	A	G	0.252245	0.0838938	0.0187222	COBALSYN.PWY..adenosylcobalamin.salvage.from.cobinamide.I	7738	GCST90027455	0.00258815	20.0739
rs13003991	6.04e-07	2	65772956	G	C	0.606858	0.0821386	0.0164612	COBALSYN.PWY..adenosylcobalamin.salvage.from.cobinamide.I	7738	GCST90027455	0.00320738	24.8921
rs10006164	9.72e-07	4	1021598	A	G	0.344145	-0.0869582	0.0177564	COBALSYN.PWY..adenosylcobalamin.salvage.from.cobinamide.I	7738	GCST90027455	0.00308986	23.9773
rs61798216	7.03e-06	4	36459051	G	A	0.113593	-0.118636	0.026406	COBALSYN.PWY..adenosylcobalamin.salvage.from.cobinamide.I	7738	GCST90027455	0.00260177	20.1798
rs2654736	4.01e-06	4	112306512	A	G	0.811446	0.0985757	0.0213797	COBALSYN.PWY..adenosylcobalamin.salvage.from.cobinamide.I	7738	GCST90027455	0.00273979	21.2532
rs2634527	2.39e-06	8	59499389	C	T	0.498378	-0.0790784	0.0167644	COBALSYN.PWY..adenosylcobalamin.salvage.from.cobinamide.I	7738	GCST90027455	0.00286723	22.2447
rs74949229	1.45e-06	10	9526946	A	G	0.0937893	-0.136496	0.0283337	COBALSYN.PWY..adenosylcobalamin.salvage.from.cobinamide.I	7738	GCST90027455	0.00299022	23.2017
rs12772838	4.55e-06	10	126836275	T	C	0.0554534	0.168169	0.0366832	COBALSYN.PWY..adenosylcobalamin.salvage.from.cobinamide.I	7738	GCST90027455	0.00270864	21.011
rs11171846	1.54e-06	12	56828056	T	C	0.0821696	-0.140647	0.0292656	COBALSYN.PWY..adenosylcobalamin.salvage.from.cobinamide.I	7738	GCST90027455	0.00297593	23.0905
rs437545	9.03e-06	16	24211376	A	T	0.0771995	0.139229	0.0313643	COBALSYN.PWY..adenosylcobalamin.salvage.from.cobinamide.I	7738	GCST90027455	0.00254012	19.7004
rs75967282	2.31e-06	17	59520438	C	G	0.0513485	-0.178428	0.0377704	COBALSYN.PWY..adenosylcobalamin.salvage.from.cobinamide.I	7738	GCST90027455	0.00287572	22.3107
rs1968451	8.18e-06	19	5391922	C	T	0.680629	0.0887818	0.0199045	COBALSYN.PWY..adenosylcobalamin.salvage.from.cobinamide.I	7738	GCST90027455	0.00256448	19.8898
rs4551833	3.99e-07	12	43104353	G	T	0.0539418	-0.184975	0.0364893	COLANSYN.PWY..colanic.acid.building.blocks.biosynthesis	7738	GCST90027456	0.00331	25.6912
rs1396212	2.47e-07	17	53600071	T	C	0.186799	-0.120916	0.0234319	COLANSYN.PWY..colanic.acid.building.blocks.biosynthesis	7738	GCST90027456	0.00342948	26.6218
rs7695572	8.68e-06	4	7327645	G	A	0.820871	-0.0989027	0.0222375	COMPLETE.ARO.PWY..superpathway.of.aromatic.amino.acid.biosynthesis	7738	GCST90027457	0.0025498	19.7757
rs1093520	8.26e-08	7	98159418	G	T	0.915857	0.179202	0.0334241	COMPLETE.ARO.PWY..superpathway.of.aromatic.amino.acid.biosynthesis	7738	GCST90027457	0.00370106	28.7378
rs7848585	8.71e-06	9	79670604	G	A	0.101813	0.121487	0.0273197	COMPLETE.ARO.PWY..superpathway.of.aromatic.amino.acid.biosynthesis	7738	GCST90027457	0.00254898	19.7693
rs11215785	1.75e-06	11	115964147	C	T	0.136228	0.116001	0.0242663	COMPLETE.ARO.PWY..superpathway.of.aromatic.amino.acid.biosynthesis	7738	GCST90027457	0.00294448	22.8458
rs61915762	1.22e-06	11	130442661	A	G	0.275511	0.0875261	0.0180386	COMPLETE.ARO.PWY..superpathway.of.aromatic.amino.acid.biosynthesis	7738	GCST90027457	0.00303333	23.5373
rs73200771	5.14e-06	12	88286940	A	G	0.0520806	-0.163792	0.035928	COMPLETE.ARO.PWY..superpathway.of.aromatic.amino.acid.biosynthesis	7738	GCST90027457	0.00267872	20.7782
rs1483968	9.72e-06	14	22951893	T	C	0.0577669	0.150674	0.034063	COMPLETE.ARO.PWY..superpathway.of.aromatic.amino.acid.biosynthesis	7738	GCST90027457	0.00252222	19.5613
rs7263922	3.61e-06	20	50014608	T	C	0.232747	0.0884537	0.0190938	COMPLETE.ARO.PWY..superpathway.of.aromatic.amino.acid.biosynthesis	7738	GCST90027457	0.00276577	21.4553
rs136110	4.58e-06	22	47369660	C	T	0.208243	0.0930184	0.0202956	COMPLETE.ARO.PWY..superpathway.of.aromatic.amino.acid.biosynthesis	7738	GCST90027457	0.00270724	21
rs112209173	4.43e-06	1	7727245	C	G	0.063751	0.226024	0.049242	CRNFORCAT.PWY..creatinine.degradation.I	7738	GCST90027458	0.00271537	21.0633
rs2189903	8.02e-06	7	8546068	C	A	0.057391	0.212169	0.0475208	CRNFORCAT.PWY..creatinine.degradation.I	7738	GCST90027458	0.00256951	19.929
rs73694568	7.29e-06	8	94273403	A	C	0.0998582	0.17137	0.038209	CRNFORCAT.PWY..creatinine.degradation.I	7738	GCST90027458	0.00259288	20.1107
rs16916507	2.74e-06	9	101258803	A	G	0.317901	0.108315	0.0230983	CRNFORCAT.PWY..creatinine.degradation.I	7738	GCST90027458	0.00283371	21.9838
rs1621183	4.8e-06	10	25767497	G	A	0.0696815	0.204076	0.0446233	CRNFORCAT.PWY..creatinine.degradation.I	7738	GCST90027458	0.00269562	20.9097
rs7134245	5.16e-06	12	32561525	A	C	0.077241	0.186896	0.0410013	CRNFORCAT.PWY..creatinine.degradation.I	7738	GCST90027458	0.002678	20.7726
rs35899940	3.55e-06	15	86053697	G	A	0.382337	0.101402	0.0218724	CRNFORCAT.PWY..creatinine.degradation.I	7738	GCST90027458	0.00276989	21.4874
rs7229834	6.1e-07	18	59520360	T	C	0.470799	0.106916	0.0214352	CRNFORCAT.PWY..creatinine.degradation.I	7738	GCST90027458	0.00320485	24.8724
rs17193211	3.22e-06	21	38885506	T	C	0.0746269	0.190762	0.0409712	CRNFORCAT.PWY..creatinine.degradation.I	7738	GCST90027458	0.00279371	21.6727
rs770027	2.14e-06	1	9172436	T	C	0.459954	0.0773298	0.0163142	DAPLYSINESYN.PWY..L.lysine.biosynthesis.I	7738	GCST90027459	0.00289518	22.4622
rs7539819	2.45e-06	1	165850596	G	T	0.494724	-0.0767416	0.0162865	DAPLYSINESYN.PWY..L.lysine.biosynthesis.I	7738	GCST90027459	0.00286108	22.1968
rs28635178	7.45e-06	3	66026666	A	G	0.0565904	-0.157135	0.0350722	DAPLYSINESYN.PWY..L.lysine.biosynthesis.I	7738	GCST90027459	0.0025874	20.0681
rs919100	6.44e-06	4	37092455	A	C	0.651308	-0.0761891	0.0168886	DAPLYSINESYN.PWY..L.lysine.biosynthesis.I	7738	GCST90027459	0.00262318	20.3463
rs2995916	2.08e-06	4	37910996	G	T	0.501878	0.079086	0.0166671	DAPLYSINESYN.PWY..L.lysine.biosynthesis.I	7738	GCST90027459	0.00290127	22.5096
rs7777432	7.1e-06	7	21413179	A	G	0.349483	0.0763596	0.0170041	DAPLYSINESYN.PWY..L.lysine.biosynthesis.I	7738	GCST90027459	0.00259933	20.1609
rs7033951	5.96e-06	9	14744705	T	C	0.506403	0.0740912	0.016363	DAPLYSINESYN.PWY..L.lysine.biosynthesis.I	7738	GCST90027459	0.00264257	20.4971
rs73133343	1.05e-06	12	43119716	G	T	0.0524294	0.178631	0.0365904	DAPLYSINESYN.PWY..L.lysine.biosynthesis.I	7738	GCST90027459	0.00307055	23.8269
rs7953577	7.36e-06	12	104874300	C	G	0.326388	-0.0786353	0.0175409	DAPLYSINESYN.PWY..L.lysine.biosynthesis.I	7738	GCST90027459	0.00259044	20.0917
rs142998520	9.72e-06	17	6755697	A	C	0.0523446	0.173555	0.0392371	DAPLYSINESYN.PWY..L.lysine.biosynthesis.I	7738	GCST90027459	0.00252205	19.5599
rs2180	7.54e-06	21	34344279	A	G	0.261092	-0.0832534	0.0185921	DAPLYSINESYN.PWY..L.lysine.biosynthesis.I	7738	GCST90027459	0.0025846	20.0463
rs466481	1.14e-06	22	22971942	A	T	0.52645	0.122845	0.0252436	DAPLYSINESYN.PWY..L.lysine.biosynthesis.I	7738	GCST90027459	0.00305107	23.6753
rs1752223	8.72e-06	1	81680852	G	C	0.168276	-0.0976795	0.0219673	DENOVOPURINE2.PWY..superpathway.of.purine.nucleotides.de.novo.biosynthesis.II	7738	GCST90027460	0.00254868	19.767
rs72770359	8.66e-06	1	247361318	A	G	0.104329	0.119653	0.0268999	DENOVOPURINE2.PWY..superpathway.of.purine.nucleotides.de.novo.biosynthesis.II	7738	GCST90027460	0.00255042	19.7805
rs4683140	3.02e-06	3	45822918	C	T	0.579406	-0.0783129	0.0167721	DENOVOPURINE2.PWY..superpathway.of.purine.nucleotides.de.novo.biosynthesis.II	7738	GCST90027460	0.00280958	21.7962
rs75789763	5.96e-06	4	130403869	A	G	0.0562994	-0.166597	0.0367955	DENOVOPURINE2.PWY..superpathway.of.purine.nucleotides.de.novo.biosynthesis.II	7738	GCST90027460	0.00264222	20.4944
rs17496399	1.92e-06	5	147064708	C	T	0.117622	0.121087	0.0254294	DENOVOPURINE2.PWY..superpathway.of.purine.nucleotides.de.novo.biosynthesis.II	7738	GCST90027460	0.00292162	22.6679
rs113403124	6.12e-06	6	134586541	C	T	0.0764148	0.148864	0.0329176	DENOVOPURINE2.PWY..superpathway.of.purine.nucleotides.de.novo.biosynthesis.II	7738	GCST90027460	0.00263601	20.4461
rs1760263	8.44e-07	9	133391707	C	T	0.854019	-0.114965	0.0233434	DENOVOPURINE2.PWY..superpathway.of.purine.nucleotides.de.novo.biosynthesis.II	7738	GCST90027460	0.00312472	24.2486
rs11608915	6.02e-06	12	52866060	T	C	0.358167	-0.0756573	0.0167167	DENOVOPURINE2.PWY..superpathway.of.purine.nucleotides.de.novo.biosynthesis.II	7738	GCST90027460	0.00264011	20.4779
rs142048748	8.01e-06	12	122235048	G	A	0.0511089	-0.172479	0.0386304	DENOVOPURINE2.PWY..superpathway.of.purine.nucleotides.de.novo.biosynthesis.II	7738	GCST90027460	0.00256961	19.9297
rs393435	2.77e-06	16	84344533	C	T	0.687467	0.0853315	0.0182062	DENOVOPURINE2.PWY..superpathway.of.purine.nucleotides.de.novo.biosynthesis.II	7738	GCST90027460	0.00283087	21.9618
rs10779615	1.05e-06	1	214596434	G	C	0.508391	-0.0798475	0.0163543	DTDPRHAMSYN.PWY..dTDP.L.rhamnose.biosynthesis.I	7738	GCST90027461	0.00307108	23.8311
rs145140903	9.87e-06	1	231364626	C	T	0.111675	-0.115636	0.0261618	DTDPRHAMSYN.PWY..dTDP.L.rhamnose.biosynthesis.I	7738	GCST90027461	0.00251842	19.5317
rs16856918	2.47e-06	2	217960513	A	G	0.0552139	0.171977	0.0365088	DTDPRHAMSYN.PWY..dTDP.L.rhamnose.biosynthesis.I	7738	GCST90027461	0.00285939	22.1837
rs73171592	4.04e-06	3	171047195	C	G	0.0771743	0.143446	0.0311211	DTDPRHAMSYN.PWY..dTDP.L.rhamnose.biosynthesis.I	7738	GCST90027461	0.00273808	21.24
rs11745906	8.73e-07	5	83575190	C	T	0.281706	-0.0874056	0.0177712	DTDPRHAMSYN.PWY..dTDP.L.rhamnose.biosynthesis.I	7738	GCST90027461	0.00311645	24.1842
rs3819331	4.76e-06	11	112099410	C	T	0.159253	0.104197	0.0227743	DTDPRHAMSYN.PWY..dTDP.L.rhamnose.biosynthesis.I	7738	GCST90027461	0.00269785	20.927
rs2620868	2.87e-06	12	61370770	C	T	0.438608	-0.0759932	0.0162372	DTDPRHAMSYN.PWY..dTDP.L.rhamnose.biosynthesis.I	7738	GCST90027461	0.00282273	21.8984
rs80343422	3.44e-07	13	110456322	G	A	0.0761024	-0.156491	0.030699	DTDPRHAMSYN.PWY..dTDP.L.rhamnose.biosynthesis.I	7738	GCST90027461	0.0033469	25.9786
rs72987936	9.63e-06	18	75120908	A	T	0.364515	-0.0755081	0.0170631	DTDPRHAMSYN.PWY..dTDP.L.rhamnose.biosynthesis.I	7738	GCST90027461	0.00252432	19.5775
rs12638646	3.82e-06	3	105122214	A	G	0.287611	-0.180901	0.0391484	ECASYN.PWY..enterobacterial.common.antigen.biosynthesis	7738	GCST90027462	0.00275187	21.3472
rs2010151	8.43e-06	5	31806434	C	A	0.420012	-0.154264	0.0346348	ECASYN.PWY..enterobacterial.common.antigen.biosynthesis	7738	GCST90027462	0.00255719	19.8332
rs111457769	3.97e-06	7	74482794	C	T	0.112372	0.260543	0.0564797	ECASYN.PWY..enterobacterial.common.antigen.biosynthesis	7738	GCST90027462	0.00274253	21.2746
rs10808847	9.25e-06	8	82896400	A	C	0.744131	0.176398	0.0397821	ECASYN.PWY..enterobacterial.common.antigen.biosynthesis	7738	GCST90027462	0.00253443	19.6561
rs72727948	9.94e-06	8	134963609	A	C	0.0684841	-0.306134	0.0692836	ECASYN.PWY..enterobacterial.common.antigen.biosynthesis	7738	GCST90027462	0.00251674	19.5186
rs2592994	9.61e-06	9	88019097	T	C	0.437869	0.154966	0.0350142	ECASYN.PWY..enterobacterial.common.antigen.biosynthesis	7738	GCST90027462	0.00252496	19.5826
rs12781290	5.47e-06	10	72991095	A	G	0.334687	0.17085	0.0375839	ECASYN.PWY..enterobacterial.common.antigen.biosynthesis	7738	GCST90027462	0.00266342	20.6593
rs10894222	8.8e-06	11	130448044	A	G	0.530454	-0.147598	0.0332071	ECASYN.PWY..enterobacterial.common.antigen.biosynthesis	7738	GCST90027462	0.00254662	19.7509
rs10220585	2.21e-06	14	85739848	T	C	0.581202	0.164702	0.0347972	ECASYN.PWY..enterobacterial.common.antigen.biosynthesis	7738	GCST90027462	0.00288685	22.3973
rs62043566	8.08e-06	15	93680778	C	T	0.408328	0.155445	0.0348289	ECASYN.PWY..enterobacterial.common.antigen.biosynthesis	7738	GCST90027462	0.00256761	19.9141
rs1094970	2.36e-06	16	65970182	G	A	0.621253	0.164022	0.0347501	ECASYN.PWY..enterobacterial.common.antigen.biosynthesis	7738	GCST90027462	0.00287088	22.273
rs4383249	7.72e-06	18	64880298	G	T	0.182145	0.195242	0.0436496	ECASYN.PWY..enterobacterial.common.antigen.biosynthesis	7738	GCST90027462	0.00257891	20.0021
rs61817056	7.43e-06	1	204241507	T	C	0.285203	-0.146109	0.0326057	ENTBACSYN.PWY..enterobactin.biosynthesis	7738	GCST90027463	0.0025883	20.0751
rs706111	4.11e-07	9	33244483	A	T	0.122654	0.231567	0.0457302	ENTBACSYN.PWY..enterobactin.biosynthesis	7738	GCST90027463	0.00330279	25.635
rs11209445	6.35e-06	1	69861005	G	A	0.621444	0.0915904	0.020289	FAO.PWY..fatty.acid..beta..oxidation.I	7738	GCST90027464	0.00262668	20.3735
rs77917213	5.31e-07	2	44395872	T	C	0.0890628	0.179322	0.0357597	FAO.PWY..fatty.acid..beta..oxidation.I	7738	GCST90027464	0.00323923	25.1401
rs13087509	5.66e-06	3	22514136	T	C	0.928931	-0.186384	0.0410643	FAO.PWY..fatty.acid..beta..oxidation.I	7738	GCST90027464	0.00265526	20.5958
rs62305209	6.61e-06	4	46872128	G	A	0.0836224	-0.16418	0.0364364	FAO.PWY..fatty.acid..beta..oxidation.I	7738	GCST90027464	0.00261701	20.2983
rs12111746	7.45e-06	7	35572955	A	G	0.153754	-0.123757	0.0276225	FAO.PWY..fatty.acid..beta..oxidation.I	7738	GCST90027464	0.0025874	20.068
rs11761901	3.57e-06	7	115891686	A	G	0.217568	-0.111105	0.0239709	FAO.PWY..fatty.acid..beta..oxidation.I	7738	GCST90027464	0.00276862	21.4775
rs7850683	5.66e-06	9	24034817	A	G	0.240353	0.105932	0.0233388	FAO.PWY..fatty.acid..beta..oxidation.I	7738	GCST90027464	0.00265531	20.5961
rs4883632	8.98e-06	12	133198021	T	C	0.51449	-0.0916478	0.0206394	FAO.PWY..fatty.acid..beta..oxidation.I	7738	GCST90027464	0.00254164	19.7122
rs776910	8.65e-06	1	10846540	G	A	0.825487	0.112024	0.0251821	FERMENTATION.PWY..mixed.acid.fermentation	7738	GCST90027465	0.00255093	19.7845
rs72770371	6.47e-06	1	247368136	G	C	0.0938459	-0.147139	0.0326224	FERMENTATION.PWY..mixed.acid.fermentation	7738	GCST90027465	0.00262213	20.3382
rs2060298	9.54e-06	3	144168238	G	C	0.464683	0.0872775	0.0197137	FERMENTATION.PWY..mixed.acid.fermentation	7738	GCST90027465	0.00252661	19.5954
rs7659451	8.41e-06	4	10730513	G	A	0.824174	0.113654	0.0255139	FERMENTATION.PWY..mixed.acid.fermentation	7738	GCST90027465	0.00255783	19.8381
rs59426326	6.35e-08	7	155133133	C	A	0.878208	0.157456	0.0291118	FERMENTATION.PWY..mixed.acid.fermentation	7738	GCST90027465	0.00376629	29.2462
rs11253111	4.16e-06	10	5380664	C	T	0.445402	-0.088334	0.0191906	FERMENTATION.PWY..mixed.acid.fermentation	7738	GCST90027465	0.00273062	21.1819
rs61861701	3.89e-07	10	112365004	G	A	0.245597	0.116389	0.0229379	FERMENTATION.PWY..mixed.acid.fermentation	7738	GCST90027465	0.00331622	25.7396
rs17175056	8.46e-06	13	94779284	G	A	0.122589	0.127861	0.0287119	FERMENTATION.PWY..mixed.acid.fermentation	7738	GCST90027465	0.00255631	19.8263
rs6085392	8.2e-06	20	6066724	A	G	0.260986	0.0978381	0.021937	FERMENTATION.PWY..mixed.acid.fermentation	7738	GCST90027465	0.00256401	19.8861
rs6123777	7.77e-06	20	56785389	A	G	0.101285	0.153475	0.0343227	FERMENTATION.PWY..mixed.acid.fermentation	7738	GCST90027465	0.00257729	19.9894
rs743920	2.39e-06	22	29621128	G	C	0.128486	-0.151934	0.0322058	FERMENTATION.PWY..mixed.acid.fermentation	7738	GCST90027465	0.0028679	22.2499
rs116470157	5.38e-06	2	65096086	T	C	0.0655714	-0.157257	0.0345673	FUCCAT.PWY..fucose.degradation	7738	GCST90027466	0.00266747	20.6908
rs12621639	7.66e-06	2	230175814	A	C	0.505619	0.0768744	0.0171812	FUCCAT.PWY..fucose.degradation	7738	GCST90027466	0.00258052	20.0146
rs11731492	6.95e-06	4	15153353	T	C	0.0717673	0.157379	0.0350092	FUCCAT.PWY..fucose.degradation	7738	GCST90027466	0.00260474	20.2029
rs76523770	9.5e-06	4	36061584	T	G	0.0689696	0.152249	0.0343819	FUCCAT.PWY..fucose.degradation	7738	GCST90027466	0.00252769	19.6038
rs395474	2.89e-06	4	108015257	A	G	0.921998	0.1524	0.0325768	FUCCAT.PWY..fucose.degradation	7738	GCST90027466	0.00282031	21.8796
rs342221	8.09e-06	7	106328134	T	G	0.440168	-0.076973	0.0172478	FUCCAT.PWY..fucose.degradation	7738	GCST90027466	0.00256722	19.9112
rs17503513	8.35e-07	8	17293312	T	G	0.207469	0.104512	0.0212123	FUCCAT.PWY..fucose.degradation	7738	GCST90027466	0.00312732	24.2689
rs1480889	7.69e-06	8	93355038	T	C	0.458528	0.0758833	0.016962	FUCCAT.PWY..fucose.degradation	7738	GCST90027466	0.00257982	20.0091
rs1940965	7.93e-06	11	105765861	C	A	0.084563	-0.138755	0.0310613	FUCCAT.PWY..fucose.degradation	7738	GCST90027466	0.00257222	19.95
rs13336538	5.46e-06	16	25910765	G	A	0.244732	0.0912246	0.0200654	FUCCAT.PWY..fucose.degradation	7738	GCST90027466	0.00266405	20.6642
rs77474207	1.33e-06	6	18010573	G	A	0.0998954	-0.198637	0.0410775	FUC.RHAMCAT.PWY..superpathway.of.fucose.and.rhamnose.degradation	7738	GCST90027467	0.00301282	23.3776
rs4711791	8.02e-07	6	44598555	A	G	0.311064	-0.131441	0.0266352	FUC.RHAMCAT.PWY..superpathway.of.fucose.and.rhamnose.degradation	7738	GCST90027467	0.00313731	24.3466
rs17729512	9.04e-06	8	89306002	G	A	0.0721954	0.204838	0.0461462	FUC.RHAMCAT.PWY..superpathway.of.fucose.and.rhamnose.degradation	7738	GCST90027467	0.0025399	19.6987
rs2514587	6.88e-06	8	119599692	A	G	0.626008	0.114772	0.02552	FUC.RHAMCAT.PWY..superpathway.of.fucose.and.rhamnose.degradation	7738	GCST90027467	0.00260707	20.221
rs7937701	7.48e-07	11	72832677	G	A	0.499312	-0.120752	0.024402	FUC.RHAMCAT.PWY..superpathway.of.fucose.and.rhamnose.degradation	7738	GCST90027467	0.00315456	24.4809
rs2420129	9.42e-06	13	26905886	A	C	0.919003	-0.193205	0.043613	FUC.RHAMCAT.PWY..superpathway.of.fucose.and.rhamnose.degradation	7738	GCST90027467	0.00252975	19.6198
rs9542995	1.37e-06	13	73110324	A	G	0.286838	-0.171703	0.0355509	FUC.RHAMCAT.PWY..superpathway.of.fucose.and.rhamnose.degradation	7738	GCST90027467	0.00300554	23.3209
rs7222065	1.43e-06	17	69316511	T	C	0.0927288	-0.208307	0.0432142	FUC.RHAMCAT.PWY..superpathway.of.fucose.and.rhamnose.degradation	7738	GCST90027467	0.00299382	23.2297
rs1366424	9.99e-06	2	40410302	A	G	0.134736	0.185118	0.0419062	GALACTARDEG.PWY..D.galactarate.degradation.I	7738	GCST90027468	0.00251547	19.5088
rs9288803	2.65e-06	3	105132008	C	T	0.404818	-0.138405	0.0294732	GALACTARDEG.PWY..D.galactarate.degradation.I	7738	GCST90027468	0.00284173	22.0462
rs6916769	5.81e-06	6	76702518	G	T	0.298281	-0.142408	0.0314154	GALACTARDEG.PWY..D.galactarate.degradation.I	7738	GCST90027468	0.00264849	20.5432
rs146624623	9.4e-06	7	152484862	G	A	0.10064	-0.223714	0.0504934	GALACTARDEG.PWY..D.galactarate.degradation.I	7738	GCST90027468	0.00253038	19.6247
rs11784069	5.18e-06	8	2119582	G	T	0.374684	-0.132133	0.0289932	GALACTARDEG.PWY..D.galactarate.degradation.I	7738	GCST90027468	0.00267694	20.7644
rs7461966	7.63e-06	8	88741064	G	C	0.117127	0.196781	0.0439708	GALACTARDEG.PWY..D.galactarate.degradation.I	7738	GCST90027468	0.00258157	20.0227
rs117047298	9.97e-07	11	58122988	A	T	0.159337	0.196059	0.0400752	GALACTARDEG.PWY..D.galactarate.degradation.I	7738	GCST90027468	0.00308358	23.9283
rs1273560	7.87e-06	3	197551040	G	A	0.233308	0.0928482	0.0207781	GALACT.GLUCUROCAT.PWY..superpathway.of.hexuronide.and.hexuronate.degradation	7738	GCST90027469	0.00257388	19.9629
rs2972891	7.64e-06	5	18234329	G	A	0.516623	0.0723683	0.0161718	GALACT.GLUCUROCAT.PWY..superpathway.of.hexuronide.and.hexuronate.degradation	7738	GCST90027469	0.00258126	20.0203
rs4472353	3.55e-06	6	96078826	C	T	0.822923	0.0987951	0.0213109	GALACT.GLUCUROCAT.PWY..superpathway.of.hexuronide.and.hexuronate.degradation	7738	GCST90027469	0.00276971	21.486
rs12859492	2.95e-06	13	71905552	C	T	0.30745	0.0832796	0.0178178	GALACT.GLUCUROCAT.PWY..superpathway.of.hexuronide.and.hexuronate.degradation	7738	GCST90027469	0.00281524	21.8402
rs920917	4.13e-06	15	58688478	C	A	0.134139	0.110506	0.0239977	GALACT.GLUCUROCAT.PWY..superpathway.of.hexuronide.and.hexuronate.degradation	7738	GCST90027469	0.00273282	21.1991
rs7182175	4.74e-06	15	98902733	T	A	0.73131	-0.0838417	0.0183223	GALACT.GLUCUROCAT.PWY..superpathway.of.hexuronide.and.hexuronate.degradation	7738	GCST90027469	0.00269873	20.9338
rs8079753	5.76e-07	17	59552449	A	G	0.24166	0.0964075	0.0192844	GALACT.GLUCUROCAT.PWY..superpathway.of.hexuronide.and.hexuronate.degradation	7738	GCST90027469	0.00321943	24.986
rs6065218	2.63e-06	20	38862775	G	A	0.148047	0.122387	0.0260522	GALACT.GLUCUROCAT.PWY..superpathway.of.hexuronide.and.hexuronate.degradation	7738	GCST90027469	0.0028439	22.0632
rs79676117	4.54e-06	20	50415961	C	A	0.0501703	-0.171166	0.0373321	GALACT.GLUCUROCAT.PWY..superpathway.of.hexuronide.and.hexuronate.degradation	7738	GCST90027469	0.00270935	21.0165
rs56210724	7.3e-06	21	16270327	C	T	0.093528	0.131657	0.0293572	GALACT.GLUCUROCAT.PWY..superpathway.of.hexuronide.and.hexuronate.degradation	7738	GCST90027469	0.00259241	20.107
rs5756419	2.33e-06	22	37346295	A	T	0.293243	0.0844728	0.0178876	GALACT.GLUCUROCAT.PWY..superpathway.of.hexuronide.and.hexuronate.degradation	7738	GCST90027469	0.00287376	22.2955
rs1827616	5.16e-06	5	18235176	C	T	0.507147	0.07341	0.0161052	GALACTUROCAT.PWY..D.galacturonate.degradation.I	7738	GCST90027470	0.00267784	20.7714
rs4472353	4.67e-06	6	96078826	C	T	0.822923	0.0973552	0.0212612	GALACTUROCAT.PWY..D.galacturonate.degradation.I	7738	GCST90027470	0.00270234	20.9619
rs12191883	4.17e-06	6	124153278	C	T	0.476724	0.0832945	0.0180977	GALACTUROCAT.PWY..D.galacturonate.degradation.I	7738	GCST90027470	0.00273004	21.1774
rs2634527	7.91e-06	8	59499389	C	T	0.498505	-0.0750373	0.0167956	GALACTUROCAT.PWY..D.galacturonate.degradation.I	7738	GCST90027470	0.00257287	19.9551
rs7872938	7.16e-06	9	73177503	A	G	0.551324	-0.0725357	0.0161592	GALACTUROCAT.PWY..D.galacturonate.degradation.I	7738	GCST90027470	0.00259719	20.1442
rs12415307	1.01e-06	10	103076252	G	A	0.289443	-0.0898982	0.0183857	GALACTUROCAT.PWY..D.galacturonate.degradation.I	7738	GCST90027470	0.00308016	23.9017
rs7182175	2.89e-06	15	98902733	T	A	0.73131	-0.0855231	0.0182795	GALACTUROCAT.PWY..D.galacturonate.degradation.I	7738	GCST90027470	0.00282085	21.8838
rs8080416	3.06e-06	17	59552338	C	T	0.255869	0.0876717	0.0187876	GALACTUROCAT.PWY..D.galacturonate.degradation.I	7738	GCST90027470	0.00280627	21.7704
rs1716276	3.57e-06	19	49744995	T	A	0.791531	0.0929155	0.0200474	GALACTUROCAT.PWY..D.galacturonate.degradation.I	7738	GCST90027470	0.00276839	21.4757
rs1770803	2.01e-06	1	43441125	T	A	0.441319	-0.0778079	0.0163712	GLCMANNANAUT.PWY..superpathway.of.N.acetylglucosamine..N.acetylmannosamine.and.N.acetylneuraminate.degradation	7738	GCST90027471	0.00291067	22.5827
rs11211643	3.4e-07	2	1402588	G	A	0.51565	0.0831748	0.0163098	GLCMANNANAUT.PWY..superpathway.of.N.acetylglucosamine..N.acetylmannosamine.and.N.acetylneuraminate.degradation	7738	GCST90027471	0.00334964	25.9999
rs13003991	4.27e-06	2	65772956	G	C	0.606803	0.0758458	0.0164963	GLCMANNANAUT.PWY..superpathway.of.N.acetylglucosamine..N.acetylmannosamine.and.N.acetylneuraminate.degradation	7738	GCST90027471	0.00272443	21.1338
rs9445542	2.01e-06	6	66122057	T	C	0.126577	-0.116241	0.0244585	GLCMANNANAUT.PWY..superpathway.of.N.acetylglucosamine..N.acetylmannosamine.and.N.acetylneuraminate.degradation	7738	GCST90027471	0.0029105	22.5814
rs13193692	8.86e-06	6	126079932	T	G	0.230994	0.085911	0.0193355	GLCMANNANAUT.PWY..superpathway.of.N.acetylglucosamine..N.acetylmannosamine.and.N.acetylneuraminate.degradation	7738	GCST90027471	0.00254478	19.7366
rs2467707	2.05e-06	8	25541866	C	T	0.890023	0.121636	0.0256176	GLCMANNANAUT.PWY..superpathway.of.N.acetylglucosamine..N.acetylmannosamine.and.N.acetylneuraminate.degradation	7738	GCST90027471	0.00290505	22.5389
rs2634527	6.72e-06	8	59499389	C	T	0.498505	-0.0756236	0.0167962	GLCMANNANAUT.PWY..superpathway.of.N.acetylglucosamine..N.acetylmannosamine.and.N.acetylneuraminate.degradation	7738	GCST90027471	0.00261294	20.2666
rs74949229	3.24e-07	10	9526946	A	G	0.0938701	-0.144988	0.0283792	GLCMANNANAUT.PWY..superpathway.of.N.acetylglucosamine..N.acetylmannosamine.and.N.acetylneuraminate.degradation	7738	GCST90027471	0.00336179	26.0946
rs75967282	1.46e-06	17	59520438	C	G	0.0513866	-0.18223	0.0378294	GLCMANNANAUT.PWY..superpathway.of.N.acetylglucosamine..N.acetylmannosamine.and.N.acetylneuraminate.degradation	7738	GCST90027471	0.00298987	23.199
rs67763506	4.89e-06	17	59557892	G	C	0.178172	0.0964672	0.0211114	GLCMANNANAUT.PWY..superpathway.of.N.acetylglucosamine..N.acetylmannosamine.and.N.acetylneuraminate.degradation	7738	GCST90027471	0.00269107	20.8743
rs5756419	3.4e-06	22	37346295	A	T	0.293243	0.0829004	0.0178465	GLCMANNANAUT.PWY..superpathway.of.N.acetylglucosamine..N.acetylmannosamine.and.N.acetylneuraminate.degradation	7738	GCST90027471	0.00278078	21.5721
rs4557268	8.64e-06	4	39013264	T	A	0.763887	-0.153813	0.0345757	GLUCARDEG.PWY..D.glucarate.degradation.I	7738	GCST90027472	0.00255099	19.785
rs79950843	4.22e-06	11	33332456	G	C	0.0652969	0.282755	0.0614621	GLUCARDEG.PWY..D.glucarate.degradation.I	7738	GCST90027472	0.00272766	21.1589
rs2236141	2.57e-06	22	29137870	T	C	0.125015	0.19862	0.0422383	GLUCARDEG.PWY..D.glucarate.degradation.I	7738	GCST90027472	0.00284948	22.1065
rs75506401	3.82e-06	3	71038802	C	T	0.0687763	-0.150857	0.0326449	GLUCONEO.PWY..gluconeogenesis.I	7738	GCST90027473	0.00275218	21.3496
rs10866460	5.04e-07	4	59288104	T	C	0.393209	-0.0846938	0.0168551	GLUCONEO.PWY..gluconeogenesis.I	7738	GCST90027473	0.00325236	25.2423
rs77004407	1.09e-06	14	32115228	A	C	0.0531697	0.1793	0.036777	GLUCONEO.PWY..gluconeogenesis.I	7738	GCST90027473	0.00306228	23.7626
rs117665320	8.66e-08	19	35175877	A	G	0.0631703	-0.19331	0.0361138	GLUCONEO.PWY..gluconeogenesis.I	7738	GCST90027473	0.00368917	28.6451
rs13403023	2.06e-06	2	105798717	C	G	0.222549	-0.130473	0.0274844	GLUCOSE1PMETAB.PWY..glucose.and.glucose.1.phosphate.degradation	7738	GCST90027474	0.00290388	22.5298
rs2723521	1.37e-06	7	17813651	C	T	0.630932	0.115642	0.0239472	GLUCOSE1PMETAB.PWY..glucose.and.glucose.1.phosphate.degradation	7738	GCST90027474	0.00300459	23.3136
rs2449502	4.01e-06	8	98799918	T	G	0.14791	0.153883	0.0333731	GLUCOSE1PMETAB.PWY..glucose.and.glucose.1.phosphate.degradation	7738	GCST90027474	0.0027401	21.2557
rs72700025	3.34e-06	9	24049517	A	G	0.106642	0.172204	0.0370412	GLUCOSE1PMETAB.PWY..glucose.and.glucose.1.phosphate.degradation	7738	GCST90027474	0.00278532	21.6074
rs4747915	6e-06	10	11518095	A	T	0.330399	0.111955	0.0247343	GLUCOSE1PMETAB.PWY..glucose.and.glucose.1.phosphate.degradation	7738	GCST90027474	0.00264066	20.4822
rs1250593	6.52e-06	10	80995556	A	G	0.691906	0.111221	0.0246672	GLUCOSE1PMETAB.PWY..glucose.and.glucose.1.phosphate.degradation	7738	GCST90027474	0.00262041	20.3248
rs17097518	8.92e-06	12	47434141	G	A	0.0766726	0.193953	0.0436641	GLUCOSE1PMETAB.PWY..glucose.and.glucose.1.phosphate.degradation	7738	GCST90027474	0.00254336	19.7256
rs76562182	6.52e-06	13	109232185	A	G	0.0693061	-0.203736	0.0451874	GLUCOSE1PMETAB.PWY..glucose.and.glucose.1.phosphate.degradation	7738	GCST90027474	0.00262019	20.323
rs1757700	7.45e-06	20	62140179	T	C	0.878737	-0.179031	0.0399594	GLUCOSE1PMETAB.PWY..glucose.and.glucose.1.phosphate.degradation	7738	GCST90027474	0.00258739	20.068
rs115001375	6.29e-07	1	83018726	C	T	0.0755566	-0.175844	0.0352956	GLYCOCAT.PWY..glycogen.degradation.I..bacterial.	7738	GCST90027475	0.00319739	24.8144
rs10170790	7.82e-06	2	5515545	T	C	0.552267	-0.0855325	0.019134	GLYCOCAT.PWY..glycogen.degradation.I..bacterial.	7738	GCST90027475	0.00257573	19.9773
rs2056101	1.49e-06	2	11209820	T	C	0.535799	0.0909124	0.0188903	GLYCOCAT.PWY..glycogen.degradation.I..bacterial.	7738	GCST90027475	0.00298428	23.1555
rs35296932	4.35e-06	3	41049101	G	A	0.242946	-0.102628	0.0223393	GLYCOCAT.PWY..glycogen.degradation.I..bacterial.	7738	GCST90027475	0.00272009	21.1
rs59657730	3.5e-08	6	46422725	G	A	0.559955	0.110105	0.0199672	GLYCOCAT.PWY..glycogen.degradation.I..bacterial.	7738	GCST90027475	0.00391426	30.3997
rs41474647	2.64e-06	12	125549956	T	C	0.136106	0.127405	0.0271228	GLYCOCAT.PWY..glycogen.degradation.I..bacterial.	7738	GCST90027475	0.00284339	22.0592
rs1576166	7.58e-06	13	110188241	T	C	0.560505	0.0903842	0.0201903	GLYCOCAT.PWY..glycogen.degradation.I..bacterial.	7738	GCST90027475	0.00258315	20.035
rs35902953	7.39e-06	15	100673069	C	T	0.176468	-0.110677	0.0246929	GLYCOCAT.PWY..glycogen.degradation.I..bacterial.	7738	GCST90027475	0.00258952	20.0845
rs978052	6.92e-06	19	31508146	T	A	0.104279	0.14247	0.0316872	GLYCOCAT.PWY..glycogen.degradation.I..bacterial.	7738	GCST90027475	0.00260567	20.2101
rs35098678	8.6e-06	21	47490232	G	T	0.170274	-0.116245	0.0261238	GLYCOCAT.PWY..glycogen.degradation.I..bacterial.	7738	GCST90027475	0.00255233	19.7953
rs738153	9.41e-06	22	27525638	T	A	0.0581388	0.187256	0.0422665	GLYCOCAT.PWY..glycogen.degradation.I..bacterial.	7738	GCST90027475	0.00253017	19.623
rs61295363	1.95e-06	1	90382950	A	T	0.0652665	0.156802	0.0329529	GLYCOGENSYNTH.PWY..glycogen.biosynthesis.I..from.ADP.D.Glucose.	7738	GCST90027476	0.00291754	22.6361
rs10460443	3.27e-06	2	241089267	A	G	0.789414	0.10428	0.0224112	GLYCOGENSYNTH.PWY..glycogen.biosynthesis.I..from.ADP.D.Glucose.	7738	GCST90027476	0.00279018	21.6452
rs115668747	6.41e-06	3	154907433	G	T	0.0571408	-0.169625	0.037591	GLYCOGENSYNTH.PWY..glycogen.biosynthesis.I..from.ADP.D.Glucose.	7738	GCST90027476	0.00262446	20.3563
rs297276	9.83e-06	4	27647164	T	G	0.364924	0.0740137	0.0167416	GLYCOGENSYNTH.PWY..glycogen.biosynthesis.I..from.ADP.D.Glucose.	7738	GCST90027476	0.00251945	19.5397
rs2064592	8.44e-06	6	56474519	T	G	0.632553	-0.0742577	0.0166735	GLYCOGENSYNTH.PWY..glycogen.biosynthesis.I..from.ADP.D.Glucose.	7738	GCST90027476	0.00255674	19.8297
rs2452966	5.92e-06	6	92737578	T	C	0.66551	0.078063	0.0172351	GLYCOGENSYNTH.PWY..glycogen.biosynthesis.I..from.ADP.D.Glucose.	7738	GCST90027476	0.00264412	20.5092
rs17746902	3.08e-07	8	22491980	T	G	0.660202	-0.0880821	0.0172082	GLYCOGENSYNTH.PWY..glycogen.biosynthesis.I..from.ADP.D.Glucose.	7738	GCST90027476	0.00337447	26.1933
rs4759294	3.87e-06	12	54152627	C	G	0.421776	-0.0764665	0.0165573	GLYCOGENSYNTH.PWY..glycogen.biosynthesis.I..from.ADP.D.Glucose.	7738	GCST90027476	0.00274878	21.3232
rs7206354	6.56e-06	16	54730864	C	A	0.343727	0.0784659	0.0174082	GLYCOGENSYNTH.PWY..glycogen.biosynthesis.I..from.ADP.D.Glucose.	7738	GCST90027476	0.00261871	20.3115
rs4530151	6.51e-06	16	77972468	C	T	0.558291	-0.0775274	0.0171934	GLYCOGENSYNTH.PWY..glycogen.biosynthesis.I..from.ADP.D.Glucose.	7738	GCST90027476	0.00262071	20.3271
rs10514997	8.61e-06	17	50299021	T	C	0.0567666	-0.15594	0.0350463	GLYCOGENSYNTH.PWY..glycogen.biosynthesis.I..from.ADP.D.Glucose.	7738	GCST90027476	0.00255207	19.7934
rs2698174	7.56e-06	18	68746110	A	G	0.945871	0.162424	0.0362775	GLYCOGENSYNTH.PWY..glycogen.biosynthesis.I..from.ADP.D.Glucose.	7738	GCST90027476	0.00258389	20.0407
rs61802172	5.67e-06	1	86548669	A	G	0.149788	0.18177	0.0400524	GLYCOL.GLYOXDEG.PWY..superpathway.of.glycol.metabolism.and.degradation	7738	GCST90027477	0.00265464	20.5909
rs10166293	4.44e-06	2	52005010	A	G	0.451165	0.130987	0.02854	GLYCOL.GLYOXDEG.PWY..superpathway.of.glycol.metabolism.and.degradation	7738	GCST90027477	0.00271481	21.0589
rs72943027	9.69e-06	2	105870734	G	T	0.134399	0.189798	0.0429028	GLYCOL.GLYOXDEG.PWY..superpathway.of.glycol.metabolism.and.degradation	7738	GCST90027477	0.00252281	19.5658
rs72822615	7.95e-07	5	167742383	T	C	0.172729	0.183866	0.0372448	GLYCOL.GLYOXDEG.PWY..superpathway.of.glycol.metabolism.and.degradation	7738	GCST90027477	0.00313964	24.3647
rs2327909	4.51e-06	6	15744768	C	T	0.308441	-0.140188	0.0305659	GLYCOL.GLYOXDEG.PWY..superpathway.of.glycol.metabolism.and.degradation	7738	GCST90027477	0.00271105	21.0297
rs7776094	6.31e-06	6	83611916	A	C	0.0742795	-0.242195	0.0536335	GLYCOL.GLYOXDEG.PWY..superpathway.of.glycol.metabolism.and.degradation	7738	GCST90027477	0.00262837	20.3867
rs2514587	7.9e-06	8	119599692	A	G	0.629148	0.133181	0.0298082	GLYCOL.GLYOXDEG.PWY..superpathway.of.glycol.metabolism.and.degradation	7738	GCST90027477	0.00257316	19.9573
rs3781339	4.58e-06	10	105428152	T	C	0.187134	0.166232	0.0362705	GLYCOL.GLYOXDEG.PWY..superpathway.of.glycol.metabolism.and.degradation	7738	GCST90027477	0.00270717	20.9995
rs61861701	2.04e-06	10	112365004	G	A	0.257808	0.159157	0.0335114	GLYCOL.GLYOXDEG.PWY..superpathway.of.glycol.metabolism.and.degradation	7738	GCST90027477	0.00290652	22.5503
rs73083939	5.77e-06	12	28419073	A	C	0.0598326	0.275533	0.0607626	GLYCOL.GLYOXDEG.PWY..superpathway.of.glycol.metabolism.and.degradation	7738	GCST90027477	0.00265029	20.5572
rs4332610	7.75e-06	12	71280849	A	G	0.514629	-0.124159	0.027764	GLYCOL.GLYOXDEG.PWY..superpathway.of.glycol.metabolism.and.degradation	7738	GCST90027477	0.00257777	19.9932
rs73024197	2.31e-06	19	30163014	A	C	0.116768	-0.210026	0.0444604	GLYCOL.GLYOXDEG.PWY..superpathway.of.glycol.metabolism.and.degradation	7738	GCST90027477	0.00287555	22.3094
rs4024642	6.1e-06	3	23911262	C	A	0.720903	0.111836	0.0247258	GOLPDLCAT.PWY..superpathway.of.glycerol.degradation.to.1.3.propanediol	7738	GCST90027478	0.00263687	20.4527
rs16851440	7.34e-06	3	105404031	C	T	0.562248	-0.0995905	0.0222116	GOLPDLCAT.PWY..superpathway.of.glycerol.degradation.to.1.3.propanediol	7738	GCST90027478	0.00259131	20.0985
rs34039849	9.28e-06	5	129576960	A	G	0.0923128	0.169988	0.0383437	GOLPDLCAT.PWY..superpathway.of.glycerol.degradation.to.1.3.propanediol	7738	GCST90027478	0.00253348	19.6488
rs13214578	3.29e-06	6	43701873	C	T	0.829373	0.136275	0.0292969	GOLPDLCAT.PWY..superpathway.of.glycerol.degradation.to.1.3.propanediol	7738	GCST90027478	0.00278838	21.6312
rs12698863	7.14e-06	7	69634238	A	T	0.154424	-0.136533	0.0304116	GOLPDLCAT.PWY..superpathway.of.glycerol.degradation.to.1.3.propanediol	7738	GCST90027478	0.002598	20.1505
rs10814610	7.59e-07	9	3781877	T	C	0.151425	-0.164834	0.033329	GOLPDLCAT.PWY..superpathway.of.glycerol.degradation.to.1.3.propanediol	7738	GCST90027478	0.00315099	24.4531
rs61861334	3.24e-06	10	105967175	C	T	0.16831	-0.147413	0.0316697	GOLPDLCAT.PWY..superpathway.of.glycerol.degradation.to.1.3.propanediol	7738	GCST90027478	0.00279216	21.6606
rs7302060	8.31e-06	12	56829092	C	T	0.387103	-0.0995836	0.0223424	GOLPDLCAT.PWY..superpathway.of.glycerol.degradation.to.1.3.propanediol	7738	GCST90027478	0.00256079	19.8612
rs9939420	7.43e-06	16	12099967	G	A	0.0825379	-0.181884	0.0405889	GOLPDLCAT.PWY..superpathway.of.glycerol.degradation.to.1.3.propanediol	7738	GCST90027478	0.00258833	20.0753
rs4302037	3.81e-06	16	25486225	T	C	0.537511	0.105	0.02272	GOLPDLCAT.PWY..superpathway.of.glycerol.degradation.to.1.3.propanediol	7738	GCST90027478	0.00275256	21.3526
rs72829113	7.7e-07	17	41181835	T	C	0.345764	-0.116136	0.0234953	GOLPDLCAT.PWY..superpathway.of.glycerol.degradation.to.1.3.propanediol	7738	GCST90027478	0.00314755	24.4263
rs9957998	3.63e-06	18	5294186	G	A	0.444744	0.102662	0.0221672	GOLPDLCAT.PWY..superpathway.of.glycerol.degradation.to.1.3.propanediol	7738	GCST90027478	0.0027642	21.4432
rs57224868	8.62e-06	18	11878787	A	G	0.780381	0.120247	0.0270269	GOLPDLCAT.PWY..superpathway.of.glycerol.degradation.to.1.3.propanediol	7738	GCST90027478	0.00255163	19.7899
rs5998901	8.31e-07	22	33777259	C	T	0.136341	0.160175	0.0325027	GOLPDLCAT.PWY..superpathway.of.glycerol.degradation.to.1.3.propanediol	7738	GCST90027478	0.00312868	24.2794
rs61775945	3.14e-06	1	63105389	T	C	0.070895	0.153936	0.0330242	HEMESYN2.PWY..heme.biosynthesis.II..anaerobic.	7738	GCST90027479	0.00280006	21.7221
rs62104460	2.62e-06	2	2881088	T	C	0.100914	0.132019	0.0280991	HEMESYN2.PWY..heme.biosynthesis.II..anaerobic.	7738	GCST90027479	0.0028446	22.0686
rs9865200	9.55e-06	3	4595660	G	C	0.805664	0.092737	0.0209477	HEMESYN2.PWY..heme.biosynthesis.II..anaerobic.	7738	GCST90027479	0.00252644	19.594
rs11916439	7.88e-06	3	116990217	T	C	0.30394	0.0790409	0.0176888	HEMESYN2.PWY..heme.biosynthesis.II..anaerobic.	7738	GCST90027479	0.00257371	19.9616
rs1679174	9.82e-06	3	138179843	C	T	0.802993	-0.0908743	0.0205552	HEMESYN2.PWY..heme.biosynthesis.II..anaerobic.	7738	GCST90027479	0.00251951	19.5401
rs10520466	9.85e-06	4	182072085	C	T	0.077256	0.135971	0.0307593	HEMESYN2.PWY..heme.biosynthesis.II..anaerobic.	7738	GCST90027479	0.00251893	19.5357
rs169651	3.29e-06	5	73405859	A	G	0.438577	-0.0767839	0.0165063	HEMESYN2.PWY..heme.biosynthesis.II..anaerobic.	7738	GCST90027479	0.00278869	21.6336
rs211508	3.32e-06	5	73687858	G	C	0.228632	-0.0911261	0.0195983	HEMESYN2.PWY..heme.biosynthesis.II..anaerobic.	7738	GCST90027479	0.00278617	21.614
rs1596848	1.89e-06	11	25038279	A	G	0.455036	-0.0782205	0.0164145	HEMESYN2.PWY..heme.biosynthesis.II..anaerobic.	7738	GCST90027479	0.00292607	22.7025
rs10765619	2.93e-06	11	93382017	G	A	0.410443	0.0775765	0.0165905	HEMESYN2.PWY..heme.biosynthesis.II..anaerobic.	7738	GCST90027479	0.00281765	21.8589
rs10423929	6.14e-06	19	49336563	T	C	0.241406	-0.0942771	0.0208513	HEMESYN2.PWY..heme.biosynthesis.II..anaerobic.	7738	GCST90027479	0.00263494	20.4377
rs4810354	3.91e-06	20	40986511	A	G	0.727368	-0.08765	0.0189889	HEMESYN2.PWY..heme.biosynthesis.II..anaerobic.	7738	GCST90027479	0.00274589	21.3007
rs2096694	3.11e-06	21	35371782	T	C	0.297591	0.0831726	0.0178355	HEMESYN2.PWY..heme.biosynthesis.II..anaerobic.	7738	GCST90027479	0.00280249	21.741
rs713716	4.21e-06	22	46871094	A	G	0.251488	-0.0864109	0.0187812	HEMESYN2.PWY..heme.biosynthesis.II..anaerobic.	7738	GCST90027479	0.00272821	21.1631
rs55920379	2.34e-06	1	182087085	G	A	0.0677707	-0.165347	0.0350184	HEXITOLDEGSUPER.PWY..superpathway.of.hexitol.degradation..bacteria.	7738	GCST90027480	0.00287289	22.2887
rs4400672	5e-06	1	202675394	C	T	0.321899	-0.0818249	0.0179244	HEXITOLDEGSUPER.PWY..superpathway.of.hexitol.degradation..bacteria.	7738	GCST90027480	0.00268586	20.8338
rs76367474	6.31e-06	3	5061871	A	T	0.0605027	0.172732	0.0382502	HEXITOLDEGSUPER.PWY..superpathway.of.hexitol.degradation..bacteria.	7738	GCST90027480	0.00262848	20.3875
rs1479994	5.46e-06	3	22121445	C	G	0.296866	0.0819165	0.018018	HEXITOLDEGSUPER.PWY..superpathway.of.hexitol.degradation..bacteria.	7738	GCST90027480	0.00266404	20.6641
rs73099859	1.7e-06	3	77476968	G	A	0.0727707	-0.158737	0.0331685	HEXITOLDEGSUPER.PWY..superpathway.of.hexitol.degradation..bacteria.	7738	GCST90027480	0.00295116	22.8978
rs13129779	8.66e-06	4	169726027	T	C	0.491405	0.0732744	0.0164733	HEXITOLDEGSUPER.PWY..superpathway.of.hexitol.degradation..bacteria.	7738	GCST90027480	0.00255039	19.7803
rs532436	2.17e-07	9	136149830	A	G	0.177259	0.111866	0.02158	HEXITOLDEGSUPER.PWY..superpathway.of.hexitol.degradation..bacteria.	7738	GCST90027480	0.00346065	26.8645
rs79035992	4.22e-06	13	76403224	A	G	0.0562931	0.162906	0.0354128	HEXITOLDEGSUPER.PWY..superpathway.of.hexitol.degradation..bacteria.	7738	GCST90027480	0.00272733	21.1563
rs9516950	8.3e-06	13	98149866	A	G	0.057972	-0.15886	0.0356407	HEXITOLDEGSUPER.PWY..superpathway.of.hexitol.degradation..bacteria.	7738	GCST90027480	0.00256089	19.8619
rs2208125	4.16e-06	20	14523969	G	A	0.375845	0.0774429	0.0168241	HEXITOLDEGSUPER.PWY..superpathway.of.hexitol.degradation..bacteria.	7738	GCST90027480	0.00273077	21.1831
rs12137024	3.53e-08	1	95409858	A	G	0.169299	0.118929	0.0215732	HISDEG.PWY..L.histidine.degradation.I	7738	GCST90027481	0.00391216	30.3833
rs13010502	9.37e-06	2	3524216	T	A	0.927338	-0.139759	0.0315398	HISDEG.PWY..L.histidine.degradation.I	7738	GCST90027481	0.00253112	19.6304
rs6783574	2.75e-06	3	30775466	G	T	0.389025	0.0782697	0.0166922	HISDEG.PWY..L.histidine.degradation.I	7738	GCST90027481	0.00283335	21.9811
rs1501270	1.4e-06	4	105011169	A	C	0.253443	0.0905245	0.0187611	HISDEG.PWY..L.histidine.degradation.I	7738	GCST90027481	0.00299973	23.2758
rs11948304	3.48e-06	5	14111048	A	G	0.27158	0.0846347	0.0182383	HISDEG.PWY..L.histidine.degradation.I	7738	GCST90027481	0.00277518	21.5286
rs17613381	2.06e-06	6	32622130	T	C	0.394205	-0.0877434	0.0184824	HISDEG.PWY..L.histidine.degradation.I	7738	GCST90027481	0.00290415	22.532
rs76864278	6.2e-06	8	14672692	G	T	0.271007	-0.0838791	0.0185589	HISDEG.PWY..L.histidine.degradation.I	7738	GCST90027481	0.00263288	20.4217
rs2175835	4.33e-06	8	29275779	C	T	0.0867975	-0.145776	0.0317273	HISDEG.PWY..L.histidine.degradation.I	7738	GCST90027481	0.00272078	21.1054
rs77982223	5.86e-06	9	133536170	G	C	0.105957	0.120951	0.0266922	HISDEG.PWY..L.histidine.degradation.I	7738	GCST90027481	0.00264648	20.5275
rs11818856	1.02e-06	10	14094653	C	G	0.549486	-0.0807259	0.0165147	HISDEG.PWY..L.histidine.degradation.I	7738	GCST90027481	0.00307834	23.8876
rs1339631	8.51e-06	10	107789712	T	A	0.449921	-0.0737127	0.0165571	HISDEG.PWY..L.histidine.degradation.I	7738	GCST90027481	0.00255493	19.8155
rs144371117	9.59e-06	14	80077900	A	G	0.0616052	-0.165831	0.0374651	HISDEG.PWY..L.histidine.degradation.I	7738	GCST90027481	0.00252552	19.5869
rs3095927	8.78e-07	19	6810484	C	G	0.105458	0.158716	0.032277	HISDEG.PWY..L.histidine.degradation.I	7738	GCST90027481	0.00311507	24.1735
rs78778914	4.34e-08	1	150449701	C	T	0.0527473	0.211625	0.0386425	HISTSYN.PWY..L.histidine.biosynthesis	7738	GCST90027482	0.00386095	29.984
rs10005886	4.49e-06	4	155007625	G	T	0.0920829	0.13034	0.0284145	HISTSYN.PWY..L.histidine.biosynthesis	7738	GCST90027482	0.00271185	21.0359
rs12153246	8.66e-06	5	90421498	C	T	0.766015	0.0875854	0.0196896	HISTSYN.PWY..L.histidine.biosynthesis	7738	GCST90027482	0.00255064	19.7822
rs6883971	5.8e-06	5	171336723	A	G	0.500646	-0.0732918	0.0161665	HISTSYN.PWY..L.histidine.biosynthesis	7738	GCST90027482	0.00264911	20.5479
rs12098656	2.13e-06	10	53364281	C	T	0.0596567	-0.170832	0.036039	HISTSYN.PWY..L.histidine.biosynthesis	7738	GCST90027482	0.00289539	22.4638
rs10772275	3.19e-06	12	10563592	C	T	0.454918	-0.0758565	0.016285	HISTSYN.PWY..L.histidine.biosynthesis	7738	GCST90027482	0.00279619	21.692
rs72690382	5.99e-06	14	24331342	G	T	0.11954	-0.11284	0.0249271	HISTSYN.PWY..L.histidine.biosynthesis	7738	GCST90027482	0.00264124	20.4867
rs7145596	2.52e-06	14	29213100	T	C	0.0823276	-0.138166	0.0293574	HISTSYN.PWY..L.histidine.biosynthesis	7738	GCST90027482	0.00285428	22.144
rs10143187	7.15e-06	14	104781066	T	C	0.231992	0.0939712	0.0209327	HISTSYN.PWY..L.histidine.biosynthesis	7738	GCST90027482	0.00259766	20.1479
rs11085939	5.28e-06	19	15127442	T	C	0.316945	-0.0794314	0.0174439	HISTSYN.PWY..L.histidine.biosynthesis	7738	GCST90027482	0.00267243	20.7293
rs17048278	3.19e-06	1	218776958	G	A	0.34117	-0.0802747	0.017234	HOMOSER.METSYN.PWY..L.methionine.biosynthesis.I	7738	GCST90027483	0.00279603	21.6907
rs12713418	9.68e-06	2	60537127	C	G	0.576142	0.0736122	0.0166386	HOMOSER.METSYN.PWY..L.methionine.biosynthesis.I	7738	GCST90027483	0.00252314	19.5683
rs1348931	9.93e-06	3	63084630	T	G	0.368945	-0.0747997	0.0169278	HOMOSER.METSYN.PWY..L.methionine.biosynthesis.I	7738	GCST90027483	0.00251695	19.5203
rs4959131	9.75e-06	6	1409959	T	C	0.144531	0.113823	0.0257369	HOMOSER.METSYN.PWY..L.methionine.biosynthesis.I	7738	GCST90027483	0.00252129	19.554
rs6913228	5.25e-06	6	135504050	C	A	0.321372	0.0811434	0.0178159	HOMOSER.METSYN.PWY..L.methionine.biosynthesis.I	7738	GCST90027483	0.00267361	20.7385
rs112102053	6.46e-06	9	115974721	A	G	0.131702	0.110645	0.0245293	HOMOSER.METSYN.PWY..L.methionine.biosynthesis.I	7738	GCST90027483	0.00262258	20.3416
rs10840754	5.29e-06	12	17724075	A	T	0.080491	0.139919	0.0307321	HOMOSER.METSYN.PWY..L.methionine.biosynthesis.I	7738	GCST90027483	0.00267166	20.7233
rs61945524	1.19e-06	13	34300469	T	C	0.299793	-0.0888739	0.0182976	HOMOSER.METSYN.PWY..L.methionine.biosynthesis.I	7738	GCST90027483	0.00303956	23.5858
rs61994705	4.51e-07	15	25080892	G	C	0.39267	-0.0848608	0.0168171	HOMOSER.METSYN.PWY..L.methionine.biosynthesis.I	7738	GCST90027483	0.00327986	25.4565
rs4802635	8.15e-06	19	50401320	G	A	0.5517	0.0729186	0.0163449	HOMOSER.METSYN.PWY..L.methionine.biosynthesis.I	7738	GCST90027483	0.00256547	19.8976
rs157871	7.04e-06	1	165391382	G	A	0.113871	-0.112897	0.0251304	HSERMETANA.PWY..L.methionine.biosynthesis.III	7738	GCST90027484	0.00260139	20.1769
rs1073201	4.56e-06	2	11223628	G	A	0.485935	-0.0756412	0.0165006	HSERMETANA.PWY..L.methionine.biosynthesis.III	7738	GCST90027484	0.00270838	21.009
rs36107535	6.03e-07	3	143845688	T	C	0.244568	-0.0933045	0.0186972	HSERMETANA.PWY..L.methionine.biosynthesis.III	7738	GCST90027484	0.00320796	24.8966
rs10447306	8.92e-06	5	177738165	G	C	0.0731812	0.13798	0.0310637	HSERMETANA.PWY..L.methionine.biosynthesis.III	7738	GCST90027484	0.00254326	19.7249
rs2007950	7.87e-06	6	43049461	G	A	0.622835	0.0741464	0.0165927	HSERMETANA.PWY..L.methionine.biosynthesis.III	7738	GCST90027484	0.00257392	19.9633
rs113884393	2.31e-06	7	155082494	G	C	0.0567687	0.168368	0.03564	HSERMETANA.PWY..L.methionine.biosynthesis.III	7738	GCST90027484	0.00287582	22.3115
rs117005086	9.34e-07	9	7870283	G	C	0.0714832	-0.175176	0.0357139	HSERMETANA.PWY..L.methionine.biosynthesis.III	7738	GCST90027484	0.00309953	24.0525
rs10882802	3.75e-06	10	98251214	G	A	0.885574	0.116194	0.025124	HSERMETANA.PWY..L.methionine.biosynthesis.III	7738	GCST90027484	0.00275655	21.3836
rs112704675	2.79e-06	12	21498926	T	C	0.0839629	0.137352	0.0293118	HSERMETANA.PWY..L.methionine.biosynthesis.III	7738	GCST90027484	0.0028296	21.9519
rs537576	9.84e-06	16	5461604	T	C	0.228849	-0.0870158	0.0196839	HSERMETANA.PWY..L.methionine.biosynthesis.III	7738	GCST90027484	0.00251913	19.5372
rs2304958	2.88e-06	17	959515	G	A	0.665235	-0.0800054	0.0170991	HSERMETANA.PWY..L.methionine.biosynthesis.III	7738	GCST90027484	0.00282121	21.8867
rs735254	2.25e-06	18	13377128	G	A	0.679164	-0.0841755	0.0177961	HSERMETANA.PWY..L.methionine.biosynthesis.III	7738	GCST90027484	0.00288298	22.3672
rs12455185	3.94e-06	18	61019692	T	C	0.694565	0.0810826	0.0175717	HSERMETANA.PWY..L.methionine.biosynthesis.III	7738	GCST90027484	0.00274415	21.2871
rs10402683	5.51e-06	19	49437365	C	G	0.142733	0.119826	0.0263689	HSERMETANA.PWY..L.methionine.biosynthesis.III	7738	GCST90027484	0.00266151	20.6444
rs76383640	1.71e-07	19	50696248	A	G	0.0801085	0.159693	0.0305452	HSERMETANA.PWY..L.methionine.biosynthesis.III	7738	GCST90027484	0.00351985	27.3257
rs2869014	4.59e-06	20	38118302	A	G	0.103713	-0.120324	0.0262563	HSERMETANA.PWY..L.methionine.biosynthesis.III	7738	GCST90027484	0.00270662	20.9953
rs409480	7.14e-06	21	37159147	G	C	0.715188	-0.0795352	0.0177161	HSERMETANA.PWY..L.methionine.biosynthesis.III	7738	GCST90027484	0.00259793	20.1499
rs622016	8.38e-06	3	174407497	C	G	0.479785	0.0733249	0.0164584	ILEUSYN.PWY..L.isoleucine.biosynthesis.I..from.threonine.	7738	GCST90027485	0.0025585	19.8433
rs28542462	5.32e-06	4	3885218	C	T	0.301778	0.0982763	0.02159	ILEUSYN.PWY..L.isoleucine.biosynthesis.I..from.threonine.	7738	GCST90027485	0.00267056	20.7148
rs330943	8.77e-07	8	9021026	A	G	0.313932	0.0857583	0.0174395	ILEUSYN.PWY..L.isoleucine.biosynthesis.I..from.threonine.	7738	GCST90027485	0.00311531	24.1753
rs2704240	6.66e-06	8	97618681	G	T	0.503827	-0.0726385	0.0161263	ILEUSYN.PWY..L.isoleucine.biosynthesis.I..from.threonine.	7738	GCST90027485	0.00261517	20.284
rs11007911	8.46e-06	10	19264214	A	G	0.0796781	-0.137289	0.0308286	ILEUSYN.PWY..L.isoleucine.biosynthesis.I..from.threonine.	7738	GCST90027485	0.00255638	19.8269
rs681822	1.91e-06	11	79622779	T	A	0.408038	0.0782854	0.0164378	ILEUSYN.PWY..L.isoleucine.biosynthesis.I..from.threonine.	7738	GCST90027485	0.00292262	22.6757
rs9324123	6.46e-06	15	25061795	G	A	0.74863	0.083808	0.0185794	ILEUSYN.PWY..L.isoleucine.biosynthesis.I..from.threonine.	7738	GCST90027485	0.00262265	20.3421
rs163056	7.38e-06	18	24514714	C	T	0.518416	0.0715464	0.0159612	ILEUSYN.PWY..L.isoleucine.biosynthesis.I..from.threonine.	7738	GCST90027485	0.00258994	20.0878
rs5752622	6.88e-06	22	28113103	G	A	0.798232	-0.0906364	0.0201528	ILEUSYN.PWY..L.isoleucine.biosynthesis.I..from.threonine.	7738	GCST90027485	0.00260719	20.222
rs736348	5.24e-06	6	36751245	A	G	0.187631	-0.186202	0.0408798	KDO.NAGLIPASYN.PWY..superpathway.of..Kdo.2.lipid.A.biosynthesis	7738	GCST90027486	0.002674	20.7415
rs12056629	4.51e-07	8	17860863	C	T	0.162447	0.220994	0.0437964	KDO.NAGLIPASYN.PWY..superpathway.of..Kdo.2.lipid.A.biosynthesis	7738	GCST90027486	0.00327965	25.4549
rs17153829	3.09e-06	10	13780553	T	C	0.0718029	0.289462	0.0620549	KDO.NAGLIPASYN.PWY..superpathway.of..Kdo.2.lipid.A.biosynthesis	7738	GCST90027486	0.00280404	21.753
rs4924305	8.89e-06	15	39159349	A	G	0.596831	0.194748	0.0438377	KDO.NAGLIPASYN.PWY..superpathway.of..Kdo.2.lipid.A.biosynthesis	7738	GCST90027486	0.002544	19.7306
rs11652627	6.02e-06	17	1119970	C	G	0.532292	-0.146833	0.0324454	KDO.NAGLIPASYN.PWY..superpathway.of..Kdo.2.lipid.A.biosynthesis	7738	GCST90027486	0.00263974	20.4751
rs68108910	3.05e-06	18	3057753	C	T	0.0856918	-0.265311	0.056847	KDO.NAGLIPASYN.PWY..superpathway.of..Kdo.2.lipid.A.biosynthesis	7738	GCST90027486	0.00280702	21.7763
rs2206783	1.41e-06	20	37200322	G	A	0.80203	0.197497	0.0409392	KDO.NAGLIPASYN.PWY..superpathway.of..Kdo.2.lipid.A.biosynthesis	7738	GCST90027486	0.00299853	23.2664
rs737805	2.53e-06	22	30691307	A	G	0.415438	0.157928	0.0335607	KDO.NAGLIPASYN.PWY..superpathway.of..Kdo.2.lipid.A.biosynthesis	7738	GCST90027486	0.00285356	22.1383
rs7552841	2.57e-06	1	55518752	T	C	0.36844	-0.130382	0.0277244	KETOGLUCONMET.PWY..ketogluconate.metabolism	7738	GCST90027487	0.00284997	22.1104
rs145696452	5.74e-06	3	100786460	C	T	0.172966	0.164815	0.0363372	KETOGLUCONMET.PWY..ketogluconate.metabolism	7738	GCST90027487	0.0026516	20.5673
rs28620806	6.42e-06	4	9753418	C	T	0.653466	0.146268	0.0324179	KETOGLUCONMET.PWY..ketogluconate.metabolism	7738	GCST90027487	0.00262397	20.3525
rs2895499	3.75e-06	5	4540543	A	G	0.0744206	-0.266455	0.0576131	KETOGLUCONMET.PWY..ketogluconate.metabolism	7738	GCST90027487	0.00275661	21.3841
rs2624489	2.98e-06	5	116730016	G	A	0.0771916	-0.240451	0.0514641	KETOGLUCONMET.PWY..ketogluconate.metabolism	7738	GCST90027487	0.00281314	21.8239
rs2913384	5.91e-06	5	158070705	A	G	0.922568	-0.23026	0.0508342	KETOGLUCONMET.PWY..ketogluconate.metabolism	7738	GCST90027487	0.00264452	20.5122
rs3923652	2.29e-06	7	155148917	C	A	0.101974	-0.209856	0.0444018	KETOGLUCONMET.PWY..ketogluconate.metabolism	7738	GCST90027487	0.00287845	22.332
rs557948	1.74e-07	9	33230471	T	C	0.117478	0.228551	0.0437442	KETOGLUCONMET.PWY..ketogluconate.metabolism	7738	GCST90027487	0.00351533	27.2905
rs4842206	4.75e-06	9	137907690	G	A	0.17556	0.165422	0.0361546	KETOGLUCONMET.PWY..ketogluconate.metabolism	7738	GCST90027487	0.00269811	20.929
rs17814434	5.94e-06	12	71083507	T	C	0.0561389	-0.287963	0.06359	KETOGLUCONMET.PWY..ketogluconate.metabolism	7738	GCST90027487	0.00264313	20.5014
rs4482264	8.58e-06	15	100697968	C	T	0.354681	0.127232	0.028591	KETOGLUCONMET.PWY..ketogluconate.metabolism	7738	GCST90027487	0.00255269	19.7981
rs17034687	3.22e-07	3	3679852	G	C	0.095861	0.142865	0.0279571	LACTOSECAT.PWY..lactose.and.galactose.degradation.I	7738	GCST90027488	0.0033634	26.1071
rs1833677	4.23e-06	4	181589651	A	T	0.56405	0.0782579	0.0170131	LACTOSECAT.PWY..lactose.and.galactose.degradation.I	7738	GCST90027488	0.00272694	21.1533
rs55919213	8.02e-06	6	1410267	T	C	0.151809	0.113638	0.0254525	LACTOSECAT.PWY..lactose.and.galactose.degradation.I	7738	GCST90027488	0.00256944	19.9284
rs4960590	1.6e-06	7	155049928	G	A	0.0570902	0.17205	0.0358606	LACTOSECAT.PWY..lactose.and.galactose.degradation.I	7738	GCST90027488	0.0029659	23.0125
rs191667368	2.35e-06	8	25073445	C	A	0.0547168	-0.196501	0.0416246	LACTOSECAT.PWY..lactose.and.galactose.degradation.I	7738	GCST90027488	0.00287179	22.2802
rs76039193	8.49e-06	8	74611453	G	A	0.205257	0.0943389	0.0211883	LACTOSECAT.PWY..lactose.and.galactose.degradation.I	7738	GCST90027488	0.00255534	19.8188
rs507666	5.38e-15	9	136149399	A	G	0.177602	0.16989	0.0217316	LACTOSECAT.PWY..lactose.and.galactose.degradation.I	7738	GCST90027488	0.00783621	61.0997
rs118184992	9.37e-07	13	114968298	T	C	0.0658176	-0.164898	0.0336218	LACTOSECAT.PWY..lactose.and.galactose.degradation.I	7738	GCST90027488	0.00309892	24.0478
rs7147611	3.92e-06	14	95024931	A	G	0.656995	-0.0814631	0.0176494	LACTOSECAT.PWY..lactose.and.galactose.degradation.I	7738	GCST90027488	0.00274559	21.2984
rs80205307	3.65e-06	19	50782169	T	C	0.0984987	0.136232	0.0294225	LACTOSECAT.PWY..lactose.and.galactose.degradation.I	7738	GCST90027488	0.00276293	21.4333
rs6056182	9.21e-06	20	934617	T	C	0.310478	-0.0833209	0.0187875	LACTOSECAT.PWY..lactose.and.galactose.degradation.I	7738	GCST90027488	0.00253536	19.6634
rs9982657	8.18e-07	21	26572440	A	G	0.051495	-0.185895	0.0376992	LACTOSECAT.PWY..lactose.and.galactose.degradation.I	7738	GCST90027488	0.00313241	24.3084
rs56061025	8.76e-06	1	240165382	G	A	0.171142	0.202777	0.0456109	METHGLYUT.PWY..superpathway.of.methylglyoxal.degradation	7738	GCST90027489	0.00254778	19.76
rs78219112	5.83e-06	4	136984840	C	A	0.140307	-0.236375	0.0521504	METHGLYUT.PWY..superpathway.of.methylglyoxal.degradation	7738	GCST90027489	0.00264795	20.5389
rs72727948	3.27e-06	8	134963609	A	C	0.0622588	-0.340848	0.0732542	METHGLYUT.PWY..superpathway.of.methylglyoxal.degradation	7738	GCST90027489	0.00279007	21.6443
rs75084758	8.52e-06	10	107987090	T	C	0.0810094	-0.31214	0.0701178	METHGLYUT.PWY..superpathway.of.methylglyoxal.degradation	7738	GCST90027489	0.00255448	19.812
rs174453	9.34e-07	11	61645967	G	C	0.173317	0.219293	0.0447067	METHGLYUT.PWY..superpathway.of.methylglyoxal.degradation	7738	GCST90027489	0.00309974	24.0542
rs902061	8.78e-06	12	129189556	C	T	0.522882	0.147904	0.0332725	METHGLYUT.PWY..superpathway.of.methylglyoxal.degradation	7738	GCST90027489	0.00254712	19.7548
rs7193741	8.1e-06	16	12851942	G	T	0.575354	0.167159	0.0374578	METHGLYUT.PWY..superpathway.of.methylglyoxal.degradation	7738	GCST90027489	0.00256701	19.9095
rs12601384	8.84e-08	17	50199900	A	G	0.141719	0.267527	0.0500129	METHGLYUT.PWY..superpathway.of.methylglyoxal.degradation	7738	GCST90027489	0.00368416	28.606
rs10918287	7.02e-06	1	165784152	A	G	0.633281	-0.0781066	0.0173838	NAGLIPASYN.PWY..lipid.IVA.biosynthesis	7738	GCST90027490	0.00260212	20.1825
rs62104460	7.89e-06	2	2881088	T	C	0.101043	0.126388	0.0282868	NAGLIPASYN.PWY..lipid.IVA.biosynthesis	7738	GCST90027490	0.00257333	19.9587
rs11916439	2.03e-06	3	116990217	T	C	0.304223	0.0846475	0.0178187	NAGLIPASYN.PWY..lipid.IVA.biosynthesis	7738	GCST90027490	0.00290794	22.5614
rs1321819	3.63e-06	6	24403039	A	G	0.282419	-0.0837878	0.0180916	NAGLIPASYN.PWY..lipid.IVA.biosynthesis	7738	GCST90027490	0.00276425	21.4435
rs12677665	3.87e-06	8	29233822	G	A	0.688302	0.0820111	0.0177587	NAGLIPASYN.PWY..lipid.IVA.biosynthesis	7738	GCST90027490	0.00274853	21.3212
rs11790347	5.23e-06	9	14449077	G	C	0.0511725	0.172086	0.0377768	NAGLIPASYN.PWY..lipid.IVA.biosynthesis	7738	GCST90027490	0.00267453	20.7457
rs2244670	3.86e-06	10	111524436	A	T	0.208219	-0.0923156	0.0199879	NAGLIPASYN.PWY..lipid.IVA.biosynthesis	7738	GCST90027490	0.00274912	21.3258
rs657516	7.62e-06	11	100922112	G	A	0.06019	-0.156583	0.034985	NAGLIPASYN.PWY..lipid.IVA.biosynthesis	7738	GCST90027490	0.00258211	20.0269
rs17118750	7.9e-06	11	115619704	C	T	0.0945335	0.126177	0.0282402	NAGLIPASYN.PWY..lipid.IVA.biosynthesis	7738	GCST90027490	0.00257322	19.9578
rs67156511	8.46e-06	18	5305702	G	T	0.12085	-0.117423	0.0263682	NAGLIPASYN.PWY..lipid.IVA.biosynthesis	7738	GCST90027490	0.00255628	19.826
rs2096694	1.25e-06	21	35371782	T	C	0.296603	0.0874062	0.0180324	NAGLIPASYN.PWY..lipid.IVA.biosynthesis	7738	GCST90027490	0.00302714	23.4891
rs1428949	6.81e-06	5	9947612	T	C	0.433176	-0.0743313	0.0165197	NONMEVIPP.PWY..methylerythritol.phosphate.pathway.I	7738	GCST90027491	0.00260961	20.2408
rs10213988	8.78e-06	5	71380793	C	T	0.23195	0.0857065	0.019281	NONMEVIPP.PWY..methylerythritol.phosphate.pathway.I	7738	GCST90027491	0.00254701	19.754
rs741054	3.65e-06	7	31081980	A	T	0.243661	0.0874913	0.0188945	NONMEVIPP.PWY..methylerythritol.phosphate.pathway.I	7738	GCST90027491	0.0027633	21.4361
rs10756052	3.07e-06	9	10515836	C	G	0.240585	0.089341	0.019147	NONMEVIPP.PWY..methylerythritol.phosphate.pathway.I	7738	GCST90027491	0.00280577	21.7665
rs11139000	6.13e-06	9	83676352	C	T	0.282074	-0.0818744	0.018107	NONMEVIPP.PWY..methylerythritol.phosphate.pathway.I	7738	GCST90027491	0.00263529	20.4404
rs7108080	1.03e-07	11	59726765	A	G	0.508635	-0.0891578	0.0167524	NONMEVIPP.PWY..methylerythritol.phosphate.pathway.I	7738	GCST90027491	0.00364712	28.3174
rs76346802	4.81e-06	11	90723689	G	A	0.0931431	-0.127657	0.0279162	NONMEVIPP.PWY..methylerythritol.phosphate.pathway.I	7738	GCST90027491	0.00269512	20.9058
rs11058744	1.04e-06	12	127091880	T	G	0.0707436	-0.155967	0.0319398	NONMEVIPP.PWY..methylerythritol.phosphate.pathway.I	7738	GCST90027491	0.00307208	23.8388
rs79747739	1.33e-07	14	29433065	C	A	0.0806663	0.162288	0.03077	NONMEVIPP.PWY..methylerythritol.phosphate.pathway.I	7738	GCST90027491	0.00358204	27.8103
rs11070764	2.24e-06	15	31340812	C	T	0.553392	-0.077654	0.0164151	NONMEVIPP.PWY..methylerythritol.phosphate.pathway.I	7738	GCST90027491	0.00288374	22.3732
rs7221118	2.54e-06	17	47907641	C	T	0.229708	-0.0899681	0.0191208	NONMEVIPP.PWY..methylerythritol.phosphate.pathway.I	7738	GCST90027491	0.00285296	22.1337
rs12735521	6.08e-06	1	18450321	T	C	0.32237	0.0769256	0.0170061	NONOXIPENT.PWY..pentose.phosphate.pathway..non.oxidative.branch.	7738	GCST90027492	0.00263729	20.456
rs2306372	2.15e-06	3	149696358	G	A	0.186595	0.111617	0.0235532	NONOXIPENT.PWY..pentose.phosphate.pathway..non.oxidative.branch.	7738	GCST90027492	0.00289382	22.4515
rs55804433	4.44e-06	3	174766172	T	C	0.277617	-0.0850326	0.0185278	NONOXIPENT.PWY..pentose.phosphate.pathway..non.oxidative.branch.	7738	GCST90027492	0.00271466	21.0578
rs9461124	4.36e-06	6	25235303	T	C	0.17584	-0.0970976	0.0211387	NONOXIPENT.PWY..pentose.phosphate.pathway..non.oxidative.branch.	7738	GCST90027492	0.00271925	21.0935
rs10817945	1.83e-06	9	119627620	G	C	0.312346	-0.0831557	0.0174273	NONOXIPENT.PWY..pentose.phosphate.pathway..non.oxidative.branch.	7738	GCST90027492	0.00293373	22.7621
rs11107787	1.13e-06	12	95311669	T	C	0.148261	0.110006	0.0226013	NONOXIPENT.PWY..pentose.phosphate.pathway..non.oxidative.branch.	7738	GCST90027492	0.00305217	23.6839
rs4786434	6.18e-06	16	3755986	G	T	0.0547628	0.167808	0.0371239	NONOXIPENT.PWY..pentose.phosphate.pathway..non.oxidative.branch.	7738	GCST90027492	0.00263356	20.427
rs12041866	3.09e-06	1	60484531	T	C	0.0747288	-0.376771	0.0807643	ORNDEG.PWY..superpathway.of.ornithine.degradation	7738	GCST90027493	0.00280457	21.7572
rs2010151	7.81e-06	5	31806434	C	A	0.418744	-0.197206	0.0441133	ORNDEG.PWY..superpathway.of.ornithine.degradation	7738	GCST90027493	0.00257605	19.9798
rs12522600	4.65e-06	5	78856333	A	T	0.249899	-0.225331	0.049199	ORNDEG.PWY..superpathway.of.ornithine.degradation	7738	GCST90027493	0.00270348	20.9708
rs6868622	1.62e-06	5	94469728	T	C	0.28369	-0.237472	0.0495125	ORNDEG.PWY..superpathway.of.ornithine.degradation	7738	GCST90027493	0.00296399	22.9976
rs111457769	2.97e-06	7	74482794	C	T	0.112527	0.337718	0.0722672	ORNDEG.PWY..superpathway.of.ornithine.degradation	7738	GCST90027493	0.00281432	21.833
rs6124449	1.12e-06	20	40998244	C	A	0.092716	-0.379049	0.0778587	ORNDEG.PWY..superpathway.of.ornithine.degradation	7738	GCST90027493	0.00305364	23.6954
rs857120	5.47e-06	1	57211399	C	T	0.0883455	0.208416	0.0458464	P105.PWY..TCA.cycle.IV..2.oxoglutarate.decarboxylase.	7738	GCST90027494	0.00266357	20.6604
rs11582075	5.99e-06	1	83675735	T	C	0.219197	-0.137144	0.0302967	P105.PWY..TCA.cycle.IV..2.oxoglutarate.decarboxylase.	7738	GCST90027494	0.00264109	20.4856
rs12034038	9.31e-06	1	84041610	C	G	0.174619	0.145688	0.0328667	P105.PWY..TCA.cycle.IV..2.oxoglutarate.decarboxylase.	7738	GCST90027494	0.00253281	19.6436
rs27099	9.73e-06	5	14463639	T	A	0.208739	-0.137509	0.0310886	P105.PWY..TCA.cycle.IV..2.oxoglutarate.decarboxylase.	7738	GCST90027494	0.00252195	19.5591
rs10223540	9.36e-06	6	21206319	T	C	0.1009	-0.185493	0.0418583	P105.PWY..TCA.cycle.IV..2.oxoglutarate.decarboxylase.	7738	GCST90027494	0.00253139	19.6325
rs36182340	2e-08	7	155118470	T	G	0.903211	0.235877	0.0420321	P105.PWY..TCA.cycle.IV..2.oxoglutarate.decarboxylase.	7738	GCST90027494	0.00405337	31.4845
rs72814612	3.04e-06	10	95941459	C	A	0.107888	0.200658	0.0429821	P105.PWY..TCA.cycle.IV..2.oxoglutarate.decarboxylase.	7738	GCST90027494	0.00280857	21.7883
rs6562993	6.42e-06	13	77914588	G	A	0.236848	-0.133596	0.0296076	P105.PWY..TCA.cycle.IV..2.oxoglutarate.decarboxylase.	7738	GCST90027494	0.00262426	20.3547
rs2518968	5.54e-07	15	91307410	G	C	0.539119	0.134971	0.026959	P105.PWY..TCA.cycle.IV..2.oxoglutarate.decarboxylase.	7738	GCST90027494	0.00322878	25.0588
rs6672992	3.01e-06	1	65848034	C	A	0.189469	-0.104073	0.0222859	P108.PWY..pyruvate.fermentation.to.propanoate.I	7738	GCST90027495	0.00281038	21.8024
rs10490196	6.48e-06	2	67070333	A	G	0.197408	0.0988657	0.0219208	P108.PWY..pyruvate.fermentation.to.propanoate.I	7738	GCST90027495	0.00262186	20.336
rs74768264	8.05e-07	3	69136061	G	A	0.13271	0.128453	0.0260338	P108.PWY..pyruvate.fermentation.to.propanoate.I	7738	GCST90027495	0.00313635	24.3391
rs7690663	8.47e-06	4	22014333	C	G	0.200105	0.0977238	0.0219458	P108.PWY..pyruvate.fermentation.to.propanoate.I	7738	GCST90027495	0.00255598	19.8237
rs2645383	3.54e-06	4	101893381	C	T	0.334436	0.0871736	0.0188008	P108.PWY..pyruvate.fermentation.to.propanoate.I	7738	GCST90027495	0.00277066	21.4933
rs12514068	9.37e-06	5	8264063	T	C	0.389548	-0.07789	0.017578	P108.PWY..pyruvate.fermentation.to.propanoate.I	7738	GCST90027495	0.00253102	19.6297
rs953621	8.64e-07	5	58085595	A	C	0.198582	0.106359	0.021616	P108.PWY..pyruvate.fermentation.to.propanoate.I	7738	GCST90027495	0.00311899	24.204
rs62381166	3.79e-06	5	156490831	C	T	0.0770703	-0.151374	0.0327471	P108.PWY..pyruvate.fermentation.to.propanoate.I	7738	GCST90027495	0.00275379	21.3621
rs200243	6.94e-06	6	50434789	A	G	0.0873623	0.142409	0.0316777	P108.PWY..pyruvate.fermentation.to.propanoate.I	7738	GCST90027495	0.00260499	20.2048
rs3799603	1.73e-07	6	167001286	C	T	0.360162	-0.0952307	0.0182225	P108.PWY..pyruvate.fermentation.to.propanoate.I	7738	GCST90027495	0.00351707	27.3041
rs10951264	4.19e-06	7	3662770	A	G	0.637001	0.0833274	0.0181076	P108.PWY..pyruvate.fermentation.to.propanoate.I	7738	GCST90027495	0.00272922	21.171
rs11647368	5.45e-06	16	8513688	C	A	0.0557287	0.179956	0.0395784	P108.PWY..pyruvate.fermentation.to.propanoate.I	7738	GCST90027495	0.00266459	20.6683
rs66470361	3.64e-06	16	50332152	T	C	0.402943	0.0825122	0.0178171	P108.PWY..pyruvate.fermentation.to.propanoate.I	7738	GCST90027495	0.00276394	21.4411
rs2586438	8.41e-06	17	48445699	T	C	0.57861	-0.0826985	0.0185658	P108.PWY..pyruvate.fermentation.to.propanoate.I	7738	GCST90027495	0.00255758	19.8361
rs113865897	6.06e-06	4	39547170	A	G	0.0616905	0.292743	0.0647025	P122.PWY..heterolactic.fermentation	7738	GCST90027496	0.0026385	20.4654
rs10478090	5.48e-06	5	111841899	A	G	0.916364	0.241206	0.0530633	P122.PWY..heterolactic.fermentation	7738	GCST90027496	0.00266318	20.6574
rs798301	2.32e-06	7	77954163	A	T	0.494294	-0.144703	0.0306366	P122.PWY..heterolactic.fermentation	7738	GCST90027496	0.00287473	22.303
rs72956918	6.38e-07	11	87633738	A	G	0.0703907	0.325538	0.0653775	P122.PWY..heterolactic.fermentation	7738	GCST90027496	0.00319396	24.7876
rs36039198	1.98e-07	17	11989561	A	G	0.0993116	-0.28699	0.0551751	P122.PWY..heterolactic.fermentation	7738	GCST90027496	0.00348421	27.0481
rs1963381	9.86e-07	18	36125986	A	G	0.761012	0.167074	0.0341354	P122.PWY..heterolactic.fermentation	7738	GCST90027496	0.00308629	23.9495
rs10917476	2.09e-06	1	19860840	G	C	0.313636	0.0828812	0.0174684	P161.PWY..acetylene.degradation	7738	GCST90027497	0.00290079	22.5058
rs17639960	3.06e-06	2	193447212	C	T	0.156574	-0.107741	0.0230856	P161.PWY..acetylene.degradation	7738	GCST90027497	0.0028069	21.7753
rs12700304	6.53e-06	7	21840496	T	G	0.249884	0.0843908	0.0187182	P161.PWY..acetylene.degradation	7738	GCST90027497	0.00261997	20.3213
rs7096251	2.17e-06	10	124321890	T	C	0.60112	-0.0846704	0.0178762	P161.PWY..acetylene.degradation	7738	GCST90027497	0.00289086	22.4285
rs181541	5.07e-06	17	8819289	G	A	0.620551	0.0785302	0.0172148	P161.PWY..acetylene.degradation	7738	GCST90027497	0.0026821	20.8045
rs10933259	2.6e-06	2	229353849	G	A	0.287238	0.0850658	0.0180993	P162.PWY..L.glutamate.degradation.V..via.hydroxyglutarate.	7738	GCST90027498	0.00284656	22.0838
rs7043302	8.85e-06	9	9139951	T	G	0.0507327	0.174085	0.0391769	P162.PWY..L.glutamate.degradation.V..via.hydroxyglutarate.	7738	GCST90027498	0.00254521	19.74
rs4451355	9.58e-06	9	9471965	T	A	0.637633	0.0754375	0.0170426	P162.PWY..L.glutamate.degradation.V..via.hydroxyglutarate.	7738	GCST90027498	0.00252565	19.5879
rs2282015	8.22e-06	10	125222037	G	T	0.379771	-0.0755993	0.0169527	P162.PWY..L.glutamate.degradation.V..via.hydroxyglutarate.	7738	GCST90027498	0.00256338	19.8812
rs3908395	3.22e-06	11	33383339	G	A	0.674308	0.0841692	0.0180774	P162.PWY..L.glutamate.degradation.V..via.hydroxyglutarate.	7738	GCST90027498	0.00279376	21.673
rs9570722	4.17e-06	13	63330978	G	A	0.393238	-0.078216	0.0169931	P162.PWY..L.glutamate.degradation.V..via.hydroxyglutarate.	7738	GCST90027498	0.00273043	21.1804
rs79195604	6.13e-06	15	33082731	A	G	0.0663535	0.151377	0.0334773	P162.PWY..L.glutamate.degradation.V..via.hydroxyglutarate.	7738	GCST90027498	0.00263539	20.4413
rs1690328	6.85e-06	15	57884181	C	T	0.733708	-0.0832316	0.0185034	P162.PWY..L.glutamate.degradation.V..via.hydroxyglutarate.	7738	GCST90027498	0.00260801	20.2283
rs288633	1.82e-06	16	62689342	A	G	0.863791	0.114452	0.0239805	P162.PWY..L.glutamate.degradation.V..via.hydroxyglutarate.	7738	GCST90027498	0.00293511	22.7729
rs77890687	1.66e-06	16	78349809	G	A	0.131645	0.116686	0.0243562	P162.PWY..L.glutamate.degradation.V..via.hydroxyglutarate.	7738	GCST90027498	0.00295738	22.9461
rs6072106	8.09e-06	20	39325800	C	T	0.12294	0.11865	0.0265865	P162.PWY..L.glutamate.degradation.V..via.hydroxyglutarate.	7738	GCST90027498	0.00256722	19.9111
rs56260931	9.53e-06	1	30520504	C	T	0.414068	0.109628	0.0247602	P164.PWY..purine.nucleobases.degradation.I..anaerobic.	7738	GCST90027499	0.00252701	19.5985
rs9790814	5.75e-06	4	132701261	A	T	0.591811	0.109994	0.0242521	P164.PWY..purine.nucleobases.degradation.I..anaerobic.	7738	GCST90027499	0.00265131	20.5651
rs72748182	1.87e-06	5	44001128	T	G	0.122365	-0.181529	0.0380795	P164.PWY..purine.nucleobases.degradation.I..anaerobic.	7738	GCST90027499	0.00292823	22.7193
rs245920	9.97e-06	7	29228140	C	T	0.608287	-0.108162	0.0244832	P164.PWY..purine.nucleobases.degradation.I..anaerobic.	7738	GCST90027499	0.00251588	19.5119
rs188448548	6.9e-06	11	59840510	T	C	0.086182	0.195637	0.0435048	P164.PWY..purine.nucleobases.degradation.I..anaerobic.	7738	GCST90027499	0.00260654	20.2169
rs9736306	4.69e-06	11	69574606	G	A	0.916673	-0.199598	0.0435973	P164.PWY..purine.nucleobases.degradation.I..anaerobic.	7738	GCST90027499	0.00270139	20.9546
rs640081	8.95e-06	12	50290554	A	G	0.708977	-0.129658	0.0291956	P164.PWY..purine.nucleobases.degradation.I..anaerobic.	7738	GCST90027499	0.00254233	19.7176
rs72830334	2.96e-06	17	6448929	A	G	0.0941639	0.193721	0.0414481	P164.PWY..purine.nucleobases.degradation.I..anaerobic.	7738	GCST90027499	0.00281507	21.8389
rs73967534	2.13e-06	18	66155414	C	A	0.137219	-0.163089	0.0344023	P164.PWY..purine.nucleobases.degradation.I..anaerobic.	7738	GCST90027499	0.00289593	22.468
rs12983272	7.63e-06	19	7076905	T	C	0.334327	-0.116097	0.025941	P164.PWY..purine.nucleobases.degradation.I..anaerobic.	7738	GCST90027499	0.00258179	20.0244
rs117143105	8.49e-06	19	19134542	C	A	0.158405	0.161561	0.0362862	P164.PWY..purine.nucleobases.degradation.I..anaerobic.	7738	GCST90027499	0.00255534	19.8188
rs11703988	4.73e-06	22	33849125	A	G	0.0615119	-0.232078	0.0507121	P164.PWY..purine.nucleobases.degradation.I..anaerobic.	7738	GCST90027499	0.00269925	20.9379
rs34718894	3.3e-06	2	40549327	A	G	0.156658	0.22699	0.0488048	P23.PWY..reductive.TCA.cycle.I	7738	GCST90027500	0.0027877	21.6259
rs57006859	1.91e-06	2	115219076	T	C	0.15939	0.236063	0.0495701	P23.PWY..reductive.TCA.cycle.I	7738	GCST90027500	0.00292225	22.6728
rs1153514	9.42e-06	3	2286060	A	G	0.0742352	0.296834	0.0670059	P23.PWY..reductive.TCA.cycle.I	7738	GCST90027500	0.00252973	19.6196
rs9382699	1.68e-06	6	57169715	C	T	0.257064	0.192184	0.0401386	P23.PWY..reductive.TCA.cycle.I	7738	GCST90027500	0.00295392	22.9192
rs3858055	5.88e-06	9	8261021	A	C	0.48166	0.182849	0.0403583	P23.PWY..reductive.TCA.cycle.I	7738	GCST90027500	0.0026457	20.5214
rs34942635	9.91e-06	10	28697166	C	T	0.117045	0.244274	0.0552774	P23.PWY..reductive.TCA.cycle.I	7738	GCST90027500	0.0025173	19.523
rs10894665	6.39e-06	11	100124811	T	C	0.196907	-0.202854	0.0449476	P23.PWY..reductive.TCA.cycle.I	7738	GCST90027500	0.00262534	20.3631
rs9954617	1.92e-06	18	57206189	T	C	0.262774	0.191837	0.0402905	P23.PWY..reductive.TCA.cycle.I	7738	GCST90027500	0.00292118	22.6645
rs74338794	1.05e-06	21	43555442	T	C	0.190267	0.231905	0.0474995	P23.PWY..reductive.TCA.cycle.I	7738	GCST90027500	0.00307099	23.8304
rs9613514	8.07e-06	22	28093392	T	G	0.375811	0.163306	0.0365877	P23.PWY..reductive.TCA.cycle.I	7738	GCST90027500	0.00256798	19.917
rs116605191	7.84e-06	2	233196154	A	G	0.0661051	0.146581	0.0327952	P42.PWY..incomplete.reductive.TCA.cycle	7738	GCST90027501	0.00257505	19.972
rs664864	1.88e-06	3	74305127	T	C	0.63338	-0.0806164	0.0169168	P42.PWY..incomplete.reductive.TCA.cycle	7738	GCST90027501	0.00292622	22.7037
rs7622789	6.11e-06	3	127709069	T	C	0.194319	-0.0914599	0.0202225	P42.PWY..incomplete.reductive.TCA.cycle	7738	GCST90027501	0.00263644	20.4494
rs73216471	5.46e-07	4	8062226	C	G	0.168911	-0.10774	0.0215077	P42.PWY..incomplete.reductive.TCA.cycle	7738	GCST90027501	0.00323246	25.0874
rs12652368	3.22e-06	5	143158984	C	T	0.435051	-0.0765527	0.0164418	P42.PWY..incomplete.reductive.TCA.cycle	7738	GCST90027501	0.0027937	21.6726
rs66662729	4.74e-06	7	70142791	T	C	0.148528	0.107394	0.0234694	P42.PWY..incomplete.reductive.TCA.cycle	7738	GCST90027501	0.0026987	20.9336
rs1364745	5.91e-06	7	136279993	T	C	0.160109	0.100517	0.0221912	P42.PWY..incomplete.reductive.TCA.cycle	7738	GCST90027501	0.00264445	20.5117
rs111926862	5.82e-06	8	51206090	G	C	0.0636667	0.152922	0.0337372	P42.PWY..incomplete.reductive.TCA.cycle	7738	GCST90027501	0.00264816	20.5406
rs1371744	7.09e-06	8	62326859	A	G	0.248703	-0.0858229	0.0191103	P42.PWY..incomplete.reductive.TCA.cycle	7738	GCST90027501	0.00259963	20.1632
rs10810562	6.57e-06	9	16397155	C	T	0.857281	-0.103458	0.0229546	P42.PWY..incomplete.reductive.TCA.cycle	7738	GCST90027501	0.00261832	20.3085
rs55721043	5.16e-06	13	31767668	G	A	0.237246	0.0872412	0.0191388	P42.PWY..incomplete.reductive.TCA.cycle	7738	GCST90027501	0.00267806	20.7731
rs11148356	2.08e-06	13	56438349	T	C	0.0777056	-0.14327	0.0301886	P42.PWY..incomplete.reductive.TCA.cycle	7738	GCST90027501	0.00290224	22.5171
rs7160842	2.78e-06	14	68955701	G	A	0.490014	0.0752614	0.0160597	P42.PWY..incomplete.reductive.TCA.cycle	7738	GCST90027501	0.00283016	21.9562
rs7177833	7.26e-06	15	49178045	G	A	0.160088	0.0988101	0.0220265	P42.PWY..incomplete.reductive.TCA.cycle	7738	GCST90027501	0.00259392	20.1187
rs11208476	7.84e-06	1	65061247	G	A	0.0811191	-0.137228	0.0307027	P441.PWY..superpathway.of.N.acetylneuraminate.degradation	7738	GCST90027502	0.00257503	19.9719
rs9368736	1.8e-06	6	11484475	C	T	0.0542344	-0.182013	0.0381171	P441.PWY..superpathway.of.N.acetylneuraminate.degradation	7738	GCST90027502	0.00293803	22.7956
rs6930880	6.24e-07	6	162746359	T	C	0.648879	0.0843052	0.016916	P441.PWY..superpathway.of.N.acetylneuraminate.degradation	7738	GCST90027502	0.00319958	24.8314
rs28712495	8.05e-06	7	77195455	A	G	0.144073	0.104282	0.0233612	P441.PWY..superpathway.of.N.acetylneuraminate.degradation	7738	GCST90027502	0.00256852	19.9213
rs10113343	8.46e-06	8	10640755	C	T	0.453618	0.0727103	0.0163274	P441.PWY..superpathway.of.N.acetylneuraminate.degradation	7738	GCST90027502	0.00255632	19.8264
rs73217710	1.95e-06	8	26198233	A	G	0.0762051	0.146879	0.0308675	P441.PWY..superpathway.of.N.acetylneuraminate.degradation	7738	GCST90027502	0.00291754	22.6361
rs10962279	2.29e-06	9	16103030	C	T	0.210045	-0.0966023	0.0204411	P441.PWY..superpathway.of.N.acetylneuraminate.degradation	7738	GCST90027502	0.00287796	22.3282
rs9416289	6.28e-06	10	55398076	T	C	0.618193	0.0760858	0.0168453	P441.PWY..superpathway.of.N.acetylneuraminate.degradation	7738	GCST90027502	0.00262953	20.3957
rs17075041	6.13e-07	13	51551823	T	A	0.0542748	0.192704	0.0386401	P441.PWY..superpathway.of.N.acetylneuraminate.degradation	7738	GCST90027502	0.00320392	24.8652
rs10520129	2.41e-06	15	39641885	G	A	0.420966	-0.0785513	0.0166586	P441.PWY..superpathway.of.N.acetylneuraminate.degradation	7738	GCST90027502	0.00286519	22.2288
rs11661548	5.19e-06	18	2831413	G	A	0.0686943	-0.147553	0.0323794	P441.PWY..superpathway.of.N.acetylneuraminate.degradation	7738	GCST90027502	0.00267648	20.7608
rs78776904	1.6e-06	20	49610929	A	T	0.0585796	0.215774	0.0449735	P441.PWY..superpathway.of.N.acetylneuraminate.degradation	7738	GCST90027502	0.00296595	23.0129
rs7529292	9.26e-06	1	60876146	C	T	0.176161	0.0942086	0.0212479	P461.PWY..hexitol.fermentation.to.lactate..formate..ethanol.and.acetate	7738	GCST90027503	0.00253408	19.6534
rs2727894	7.53e-06	2	52653904	G	A	0.141778	-0.105745	0.0236136	P461.PWY..hexitol.fermentation.to.lactate..formate..ethanol.and.acetate	7738	GCST90027503	0.00258487	20.0484
rs4517983	1.47e-06	2	84608858	A	G	0.909549	0.139412	0.0289505	P461.PWY..hexitol.fermentation.to.lactate..formate..ethanol.and.acetate	7738	GCST90027503	0.00298787	23.1834
rs76349941	9.52e-06	4	21016367	T	C	0.0663034	0.148266	0.0334848	P461.PWY..hexitol.fermentation.to.lactate..formate..ethanol.and.acetate	7738	GCST90027503	0.0025273	19.6008
rs4867910	9.11e-06	5	169441160	C	T	0.360749	0.0778703	0.0175488	P461.PWY..hexitol.fermentation.to.lactate..formate..ethanol.and.acetate	7738	GCST90027503	0.00253814	19.685
rs9368736	1.36e-06	6	11484475	C	T	0.0543789	-0.184482	0.0381888	P461.PWY..hexitol.fermentation.to.lactate..formate..ethanol.and.acetate	7738	GCST90027503	0.00300675	23.3304
rs58118877	5.95e-06	7	3719699	T	C	0.451627	-0.0757944	0.0167381	P461.PWY..hexitol.fermentation.to.lactate..formate..ethanol.and.acetate	7738	GCST90027503	0.00264292	20.4998
rs2146481	9e-06	10	11200873	A	T	0.0897767	-0.128056	0.0288416	P461.PWY..hexitol.fermentation.to.lactate..formate..ethanol.and.acetate	7738	GCST90027503	0.00254112	19.7082
rs4936953	5.84e-06	11	124658708	C	T	0.228271	-0.0888945	0.0196139	P461.PWY..hexitol.fermentation.to.lactate..formate..ethanol.and.acetate	7738	GCST90027503	0.00264752	20.5356
rs2035940	2.89e-06	11	130406041	C	T	0.483609	-0.0785142	0.0167816	P461.PWY..hexitol.fermentation.to.lactate..formate..ethanol.and.acetate	7738	GCST90027503	0.0028208	21.8834
rs2398413	4.44e-06	12	128921679	C	T	0.82363	-0.0996063	0.0217033	P461.PWY..hexitol.fermentation.to.lactate..formate..ethanol.and.acetate	7738	GCST90027503	0.00271465	21.0577
rs36017242	5.07e-06	13	76031902	A	G	0.0622116	0.162656	0.0356543	P461.PWY..hexitol.fermentation.to.lactate..formate..ethanol.and.acetate	7738	GCST90027503	0.0026824	20.8069
rs4903555	2.04e-06	14	77651989	G	A	0.291881	-0.0846625	0.0178241	P461.PWY..hexitol.fermentation.to.lactate..formate..ethanol.and.acetate	7738	GCST90027503	0.00290719	22.5556
rs11630596	5.57e-06	15	29043486	T	C	0.488776	-0.115151	0.0253519	P461.PWY..hexitol.fermentation.to.lactate..formate..ethanol.and.acetate	7738	GCST90027503	0.00265908	20.6255
rs72774370	5.57e-06	16	23374396	A	G	0.0715113	0.15156	0.0333678	P461.PWY..hexitol.fermentation.to.lactate..formate..ethanol.and.acetate	7738	GCST90027503	0.00265906	20.6253
rs9964901	5.8e-06	18	3436582	C	T	0.83041	-0.105052	0.0231719	P461.PWY..hexitol.fermentation.to.lactate..formate..ethanol.and.acetate	7738	GCST90027503	0.00264914	20.5482
rs1023692	9.73e-07	2	67868756	C	T	0.771282	-0.097125	0.0198337	PANTO.PWY..phosphopantothenate.biosynthesis.I	7738	GCST90027504	0.00308947	23.9742
rs76292876	4.53e-06	2	155357272	G	C	0.0704357	-0.148378	0.0323585	PANTO.PWY..phosphopantothenate.biosynthesis.I	7738	GCST90027504	0.00270993	21.0209
rs2367796	6.93e-06	2	180308028	T	C	0.144477	-0.106754	0.0237448	PANTO.PWY..phosphopantothenate.biosynthesis.I	7738	GCST90027504	0.00260536	20.2077
rs11762494	5.9e-08	7	3969303	G	A	0.0770818	-0.174502	0.0321844	PANTO.PWY..phosphopantothenate.biosynthesis.I	7738	GCST90027504	0.00378472	29.3898
rs2627353	7.96e-06	8	3744363	G	A	0.923649	0.13917	0.0311609	PANTO.PWY..phosphopantothenate.biosynthesis.I	7738	GCST90027504	0.00257114	19.9416
rs74949229	5.57e-06	10	9526946	A	G	0.0938701	0.128746	0.0283454	PANTO.PWY..phosphopantothenate.biosynthesis.I	7738	GCST90027504	0.002659	20.6249
rs61857174	4.91e-07	10	69943990	A	T	0.122152	-0.124248	0.0247022	PANTO.PWY..phosphopantothenate.biosynthesis.I	7738	GCST90027504	0.00325881	25.2926
rs56107021	3.96e-07	10	83395423	T	C	0.190545	-0.105362	0.0207774	PANTO.PWY..phosphopantothenate.biosynthesis.I	7738	GCST90027504	0.00331218	25.7082
rs4399424	3.38e-06	13	109337709	C	T	0.293152	-0.0831329	0.0178931	PANTO.PWY..phosphopantothenate.biosynthesis.I	7738	GCST90027504	0.00278188	21.5806
rs12907443	7.62e-07	15	24229551	G	A	0.382501	0.0834953	0.0168853	PANTO.PWY..phosphopantothenate.biosynthesis.I	7738	GCST90027504	0.00314996	24.4451
rs11657406	4.33e-06	17	7249870	T	G	0.166064	-0.10006	0.0217753	PANTO.PWY..phosphopantothenate.biosynthesis.I	7738	GCST90027504	0.00272133	21.1096
rs151701	4.99e-06	1	91522713	T	C	0.254949	0.0863005	0.0189045	PANTOSYN.PWY..pantothenate.and.coenzyme.A.biosynthesis.I	7738	GCST90027505	0.00268596	20.8345
rs73185681	7.7e-06	3	186488841	A	G	0.050095	-0.175127	0.039149	PANTOSYN.PWY..pantothenate.and.coenzyme.A.biosynthesis.I	7738	GCST90027505	0.00257938	20.0057
rs147398141	7.38e-06	3	195736155	T	C	0.0621243	-0.151811	0.0338679	PANTOSYN.PWY..pantothenate.and.coenzyme.A.biosynthesis.I	7738	GCST90027505	0.00258984	20.087
rs111776615	8.63e-06	4	106507099	A	G	0.173964	-0.105552	0.0237248	PANTOSYN.PWY..pantothenate.and.coenzyme.A.biosynthesis.I	7738	GCST90027505	0.00255147	19.7887
rs61844177	2.91e-06	10	18460822	C	T	0.316294	-0.0814196	0.0174091	PANTOSYN.PWY..pantothenate.and.coenzyme.A.biosynthesis.I	7738	GCST90027505	0.00281871	21.8672
rs2113567	8.04e-06	10	109707225	G	T	0.310739	0.0780587	0.0174853	PANTOSYN.PWY..pantothenate.and.coenzyme.A.biosynthesis.I	7738	GCST90027505	0.00256891	19.9243
rs2509667	3.73e-06	11	119361224	A	C	0.120838	-0.117625	0.0254276	PANTOSYN.PWY..pantothenate.and.coenzyme.A.biosynthesis.I	7738	GCST90027505	0.00275777	21.3931
rs9599845	4.86e-06	13	71978130	C	T	0.237425	0.0930947	0.0203682	PANTOSYN.PWY..pantothenate.and.coenzyme.A.biosynthesis.I	7738	GCST90027505	0.00269244	20.8849
rs11653407	6.35e-06	17	11268740	T	A	0.23847	0.0860567	0.0190634	PANTOSYN.PWY..pantothenate.and.coenzyme.A.biosynthesis.I	7738	GCST90027505	0.00262662	20.3731
rs138494236	5.9e-06	1	22786140	C	T	0.0597053	-0.160724	0.0354809	PENTOSE.P.PWY..pentose.phosphate.pathway	7738	GCST90027506	0.00264479	20.5144
rs1486114	1.84e-06	1	72481040	G	T	0.151385	-0.107313	0.0224958	PENTOSE.P.PWY..pentose.phosphate.pathway	7738	GCST90027506	0.00293221	22.7503
rs140787604	7.83e-06	5	167607746	G	A	0.0518043	-0.172453	0.0385831	PENTOSE.P.PWY..pentose.phosphate.pathway	7738	GCST90027506	0.00257514	19.9727
rs12669414	1.89e-06	7	95253449	T	C	0.409285	-0.0794589	0.0166763	PENTOSE.P.PWY..pentose.phosphate.pathway	7738	GCST90027506	0.00292539	22.6972
rs7856581	7.96e-07	9	28572620	C	G	0.0624905	0.170656	0.0345709	PENTOSE.P.PWY..pentose.phosphate.pathway	7738	GCST90027506	0.00313925	24.3617
rs12417998	6.77e-06	11	134409652	A	G	0.088461	-0.129639	0.0288032	PENTOSE.P.PWY..pentose.phosphate.pathway	7738	GCST90027506	0.00261111	20.2525
rs2038820	2.71e-06	13	53375431	C	T	0.418697	-0.0775464	0.0165278	PENTOSE.P.PWY..pentose.phosphate.pathway	7738	GCST90027506	0.00283681	22.008
rs4399424	6.85e-06	13	109337709	C	T	0.293529	0.081171	0.0180444	PENTOSE.P.PWY..pentose.phosphate.pathway	7738	GCST90027506	0.00260826	20.2303
rs7181967	2.74e-06	15	93092231	C	T	0.205872	-0.0960215	0.020475	PENTOSE.P.PWY..pentose.phosphate.pathway	7738	GCST90027506	0.00283418	21.9876
rs12599680	3.69e-06	16	26489529	T	C	0.157329	-0.104456	0.0225693	PENTOSE.P.PWY..pentose.phosphate.pathway	7738	GCST90027506	0.00276056	21.4148
rs17621104	5.57e-06	16	77448088	A	C	0.135319	0.113772	0.0250477	PENTOSE.P.PWY..pentose.phosphate.pathway	7738	GCST90027506	0.00265918	20.6263
rs62074577	9.82e-06	17	71084290	G	A	0.387202	0.0780376	0.0176512	PENTOSE.P.PWY..pentose.phosphate.pathway	7738	GCST90027506	0.00251963	19.5411
rs7228238	1.06e-06	18	2641314	T	C	0.41641	-0.0811856	0.0166367	PENTOSE.P.PWY..pentose.phosphate.pathway	7738	GCST90027506	0.00306803	23.8073
rs6427759	4.43e-07	1	199150658	C	A	0.9086	-0.146144	0.0289421	PEPTIDOGLYCANSYN.PWY..peptidoglycan.biosynthesis.I..meso.diaminopimelate.containing.	7738	GCST90027507	0.00328432	25.4912
rs7576999	3.59e-06	2	33698944	T	C	0.357278	-0.0799719	0.0172594	PEPTIDOGLYCANSYN.PWY..peptidoglycan.biosynthesis.I..meso.diaminopimelate.containing.	7738	GCST90027507	0.00276691	21.4642
rs17773637	7.13e-06	2	103168041	A	T	0.0583606	0.155628	0.0346627	PEPTIDOGLYCANSYN.PWY..peptidoglycan.biosynthesis.I..meso.diaminopimelate.containing.	7738	GCST90027507	0.00259831	20.1529
rs28815855	1.36e-06	4	79891309	G	A	0.139873	0.112889	0.0233702	PEPTIDOGLYCANSYN.PWY..peptidoglycan.biosynthesis.I..meso.diaminopimelate.containing.	7738	GCST90027507	0.00300641	23.3277
rs17674109	7.53e-06	5	31106256	A	G	0.45379	0.073469	0.0164057	PEPTIDOGLYCANSYN.PWY..peptidoglycan.biosynthesis.I..meso.diaminopimelate.containing.	7738	GCST90027507	0.00258504	20.0497
rs55935294	2.23e-06	5	152895508	C	T	0.436777	-0.0776776	0.0164172	PEPTIDOGLYCANSYN.PWY..peptidoglycan.biosynthesis.I..meso.diaminopimelate.containing.	7738	GCST90027507	0.00288475	22.381
rs72809331	2.75e-06	5	173201292	A	G	0.0659944	-0.174666	0.0372515	PEPTIDOGLYCANSYN.PWY..peptidoglycan.biosynthesis.I..meso.diaminopimelate.containing.	7738	GCST90027507	0.00283314	21.9794
rs57752094	7.18e-07	8	93352155	A	C	0.170457	0.106925	0.0215729	PEPTIDOGLYCANSYN.PWY..peptidoglycan.biosynthesis.I..meso.diaminopimelate.containing.	7738	GCST90027507	0.00316476	24.5603
rs11254890	1.65e-06	10	6980002	G	A	0.0899903	-0.1425	0.0297381	PEPTIDOGLYCANSYN.PWY..peptidoglycan.biosynthesis.I..meso.diaminopimelate.containing.	7738	GCST90027507	0.00295863	22.9558
rs77069323	2.99e-07	14	29489580	G	C	0.0827472	0.157182	0.0306758	PEPTIDOGLYCANSYN.PWY..peptidoglycan.biosynthesis.I..meso.diaminopimelate.containing.	7738	GCST90027507	0.00338153	26.2483
rs17601633	4.71e-06	17	59554377	G	A	0.360364	-0.0766053	0.0167355	PEPTIDOGLYCANSYN.PWY..peptidoglycan.biosynthesis.I..meso.diaminopimelate.containing.	7738	GCST90027507	0.00270045	20.9472
rs187463	1.93e-06	5	25687683	G	T	0.644664	-0.0803475	0.0168791	PHOSLIPSYN.PWY..superpathway.of.phospholipid.biosynthesis.I..bacteria.	7738	GCST90027508	0.00291976	22.6534
rs9471554	9.45e-06	6	41290719	C	T	0.324334	0.0766225	0.017299	PHOSLIPSYN.PWY..superpathway.of.phospholipid.biosynthesis.I..bacteria.	7738	GCST90027508	0.00252895	19.6136
rs12000184	8.19e-06	9	33857365	A	G	0.240929	-0.0857915	0.019235	PHOSLIPSYN.PWY..superpathway.of.phospholipid.biosynthesis.I..bacteria.	7738	GCST90027508	0.00256426	19.8881
rs77054814	9.08e-06	9	38393451	G	A	0.0748263	-0.144474	0.0325547	PHOSLIPSYN.PWY..superpathway.of.phospholipid.biosynthesis.I..bacteria.	7738	GCST90027508	0.00253875	19.6898
rs10979829	3.82e-06	9	112101933	A	T	0.229883	0.0895778	0.0193862	PHOSLIPSYN.PWY..superpathway.of.phospholipid.biosynthesis.I..bacteria.	7738	GCST90027508	0.00275163	21.3453
rs163172	2.82e-07	11	2820455	G	A	0.850091	0.122222	0.0238	PHOSLIPSYN.PWY..superpathway.of.phospholipid.biosynthesis.I..bacteria.	7738	GCST90027508	0.00339657	26.3654
rs631694	2.89e-06	11	92858978	T	C	0.919616	0.141866	0.030324	PHOSLIPSYN.PWY..superpathway.of.phospholipid.biosynthesis.I..bacteria.	7738	GCST90027508	0.0028205	21.8811
rs10859752	2.75e-06	12	95179179	A	G	0.402186	0.0769656	0.016414	PHOSLIPSYN.PWY..superpathway.of.phospholipid.biosynthesis.I..bacteria.	7738	GCST90027508	0.00283337	21.9812
rs78496981	2.88e-06	12	131044416	T	C	0.0682182	-0.152002	0.0324838	PHOSLIPSYN.PWY..superpathway.of.phospholipid.biosynthesis.I..bacteria.	7738	GCST90027508	0.00282168	21.8903
rs780162	4.59e-06	16	23728984	C	G	0.20111	-0.0981107	0.0214092	PHOSLIPSYN.PWY..superpathway.of.phospholipid.biosynthesis.I..bacteria.	7738	GCST90027508	0.00270661	20.9952
rs9898722	8.36e-06	17	13113143	A	T	0.331339	-0.0766573	0.0172046	PHOSLIPSYN.PWY..superpathway.of.phospholipid.biosynthesis.I..bacteria.	7738	GCST90027508	0.00255903	19.8474
rs73104513	5.46e-06	20	14691569	T	C	0.144012	-0.108511	0.0238689	PHOSLIPSYN.PWY..superpathway.of.phospholipid.biosynthesis.I..bacteria.	7738	GCST90027508	0.00266377	20.662
rs1029249	3.82e-06	21	19231698	C	T	0.227143	-0.0885882	0.0191712	PHOSLIPSYN.PWY..superpathway.of.phospholipid.biosynthesis.I..bacteria.	7738	GCST90027508	0.00275187	21.3472
rs11890644	5.09e-06	2	7636919	G	A	0.183125	0.119734	0.0262502	POLYAMINSYN3.PWY..superpathway.of.polyamine.biosynthesis.II	7738	GCST90027509	0.00268147	20.7996
rs76729673	3.6e-06	2	218294448	G	A	0.0906577	-0.164494	0.035505	POLYAMINSYN3.PWY..superpathway.of.polyamine.biosynthesis.II	7738	GCST90027509	0.00276623	21.4589
rs7433679	7.39e-06	3	74540582	C	T	0.144025	-0.1319	0.029427	POLYAMINSYN3.PWY..superpathway.of.polyamine.biosynthesis.II	7738	GCST90027509	0.00258964	20.0854
rs7673044	3.4e-06	4	141777137	T	C	0.0978928	0.159308	0.0342961	POLYAMINSYN3.PWY..superpathway.of.polyamine.biosynthesis.II	7738	GCST90027509	0.00278067	21.5712
rs258495	3.24e-06	5	75038901	A	T	0.61976	0.0975198	0.0209483	POLYAMINSYN3.PWY..superpathway.of.polyamine.biosynthesis.II	7738	GCST90027509	0.00279282	21.6658
rs7745701	5.12e-06	6	143392808	G	A	0.0845403	0.175902	0.0385771	POLYAMINSYN3.PWY..superpathway.of.polyamine.biosynthesis.II	7738	GCST90027509	0.00267971	20.786
rs475221	5.45e-06	6	161958898	A	G	0.515585	-0.0948327	0.0208574	POLYAMINSYN3.PWY..superpathway.of.polyamine.biosynthesis.II	7738	GCST90027509	0.00266447	20.6674
rs10969036	6.49e-06	9	29258852	G	A	0.443972	0.0922425	0.0204543	POLYAMINSYN3.PWY..superpathway.of.polyamine.biosynthesis.II	7738	GCST90027509	0.00262135	20.3321
rs12570677	8.22e-06	10	129594734	A	T	0.119457	0.144834	0.0324785	POLYAMINSYN3.PWY..superpathway.of.polyamine.biosynthesis.II	7738	GCST90027509	0.00256333	19.8809
rs11627731	1.55e-06	14	22449161	G	A	0.0802933	-0.18225	0.0379274	POLYAMINSYN3.PWY..superpathway.of.polyamine.biosynthesis.II	7738	GCST90027509	0.00297514	23.0843
rs58529279	1.16e-06	16	86235980	T	C	0.0581069	0.219027	0.0450389	POLYAMINSYN3.PWY..superpathway.of.polyamine.biosynthesis.II	7738	GCST90027509	0.00304696	23.6433
rs4566305	6.66e-07	19	8626031	G	A	0.684957	-0.123803	0.0249048	POLYAMINSYN3.PWY..superpathway.of.polyamine.biosynthesis.II	7738	GCST90027509	0.00318336	24.7051
rs17543785	8.43e-06	1	193455331	G	A	0.265156	-0.0837133	0.018795	POLYAMSYN.PWY..superpathway.of.polyamine.biosynthesis.I	7738	GCST90027510	0.00255719	19.8332
rs17786325	9.3e-06	3	1796722	C	T	0.687308	-0.0768871	0.0173451	POLYAMSYN.PWY..superpathway.of.polyamine.biosynthesis.I	7738	GCST90027510	0.00253294	19.6446
rs4678043	9.01e-06	3	121921700	C	T	0.664659	-0.0757748	0.0170675	POLYAMSYN.PWY..superpathway.of.polyamine.biosynthesis.I	7738	GCST90027510	0.00254083	19.7059
rs12510598	6.3e-06	4	135988894	A	G	0.275054	-0.0815199	0.0180513	POLYAMSYN.PWY..superpathway.of.polyamine.biosynthesis.I	7738	GCST90027510	0.00262868	20.3891
rs17161076	7.09e-06	7	32290565	G	A	0.228896	-0.0856508	0.0190724	POLYAMSYN.PWY..superpathway.of.polyamine.biosynthesis.I	7738	GCST90027510	0.00259952	20.1623
rs79415932	9.01e-06	7	34078500	A	G	0.0861367	-0.137285	0.0309223	POLYAMSYN.PWY..superpathway.of.polyamine.biosynthesis.I	7738	GCST90027510	0.00254079	19.7057
rs10140803	6.71e-06	14	63783474	T	C	0.0691355	0.141662	0.031461	POLYAMSYN.PWY..superpathway.of.polyamine.biosynthesis.I	7738	GCST90027510	0.00261334	20.2698
rs80217121	2.43e-06	15	38787329	C	T	0.0857864	0.141448	0.0300043	POLYAMSYN.PWY..superpathway.of.polyamine.biosynthesis.I	7738	GCST90027510	0.00286384	22.2183
rs2042558	5.47e-06	2	60221686	G	A	0.193068	0.160468	0.0352994	POLYISOPRENSYN.PWY..polyisoprenoid.biosynthesis..E..coli.	7738	GCST90027511	0.0026635	20.6599
rs824634	5.9e-06	5	6439663	T	C	0.79113	-0.15561	0.0343526	POLYISOPRENSYN.PWY..polyisoprenoid.biosynthesis..E..coli.	7738	GCST90027511	0.00264472	20.5138
rs4868691	3.9e-06	5	176103364	T	C	0.590829	-0.132027	0.028598	POLYISOPRENSYN.PWY..polyisoprenoid.biosynthesis..E..coli.	7738	GCST90027511	0.00274683	21.308
rs6919931	7.21e-06	6	50445123	A	G	0.133549	0.185259	0.0412847	POLYISOPRENSYN.PWY..polyisoprenoid.biosynthesis..E..coli.	7738	GCST90027511	0.00259551	20.1311
rs12670364	7.46e-06	7	8328880	T	C	0.0853551	-0.223462	0.0498778	POLYISOPRENSYN.PWY..polyisoprenoid.biosynthesis..E..coli.	7738	GCST90027511	0.00258727	20.067
rs12156527	3.03e-06	9	3062685	G	A	0.071851	0.258842	0.0554408	POLYISOPRENSYN.PWY..polyisoprenoid.biosynthesis..E..coli.	7738	GCST90027511	0.00280905	21.792
rs12761356	6.17e-06	10	14274740	C	T	0.454407	-0.123341	0.0272852	POLYISOPRENSYN.PWY..polyisoprenoid.biosynthesis..E..coli.	7738	GCST90027511	0.00263383	20.4291
rs4936253	7.54e-06	11	134696042	A	G	0.376581	-0.135675	0.0302988	POLYISOPRENSYN.PWY..polyisoprenoid.biosynthesis..E..coli.	7738	GCST90027511	0.00258461	20.0464
rs73648437	1.66e-06	9	13955659	C	T	0.0744602	0.171367	0.0357695	PPGPPMET.PWY..ppGpp.biosynthesis	7738	GCST90027512	0.00295742	22.9465
rs71505230	2.73e-06	9	136698656	A	G	0.0503279	0.201853	0.0430388	PPGPPMET.PWY..ppGpp.biosynthesis	7738	GCST90027512	0.00283459	21.9907
rs7096411	6.73e-06	10	133860668	A	G	0.424831	-0.0857703	0.0190509	PPGPPMET.PWY..ppGpp.biosynthesis	7738	GCST90027512	0.00261264	20.2643
rs10767786	5.88e-06	11	29107555	T	C	0.388995	0.0852294	0.0188124	PPGPPMET.PWY..ppGpp.biosynthesis	7738	GCST90027512	0.00264552	20.52
rs10783794	3.71e-06	12	56987179	G	A	0.386545	0.088903	0.0192138	PPGPPMET.PWY..ppGpp.biosynthesis	7738	GCST90027512	0.00275916	21.4039
rs4767337	4.51e-06	12	116041090	C	A	0.188831	-0.108238	0.0235988	PPGPPMET.PWY..ppGpp.biosynthesis	7738	GCST90027512	0.00271128	21.0315
rs2098065	4.32e-06	17	2630997	A	G	0.527631	0.0937673	0.0204054	PPGPPMET.PWY..ppGpp.biosynthesis	7738	GCST90027512	0.00272145	21.1106
rs60898162	7e-06	17	70704730	A	G	0.332184	0.090114	0.0200532	PPGPPMET.PWY..ppGpp.biosynthesis	7738	GCST90027512	0.00260289	20.1885
rs8098406	8.24e-06	18	73775523	A	G	0.475509	0.0833677	0.0186966	PPGPPMET.PWY..ppGpp.biosynthesis	7738	GCST90027512	0.00256288	19.8774
rs10404465	3.14e-06	19	45843609	A	T	0.241021	0.100853	0.0216345	PPGPPMET.PWY..ppGpp.biosynthesis	7738	GCST90027512	0.00280053	21.7258
rs743920	7.59e-06	22	29621128	G	C	0.128345	-0.139891	0.0312514	PPGPPMET.PWY..ppGpp.biosynthesis	7738	GCST90027512	0.00258277	20.0321
rs857044	7.01e-06	1	57302085	A	T	0.282083	0.0822036	0.0182948	PRPP.PWY..superpathway.of.histidine..purine..and.pyrimidine.biosynthesis	7738	GCST90027513	0.00260236	20.1843
rs61733531	6.22e-06	3	36176541	T	C	0.171229	0.100089	0.0221499	PRPP.PWY..superpathway.of.histidine..purine..and.pyrimidine.biosynthesis	7738	GCST90027513	0.00263182	20.4135
rs60152513	4.58e-06	3	127459715	A	G	0.0814397	-0.140131	0.0305756	PRPP.PWY..superpathway.of.histidine..purine..and.pyrimidine.biosynthesis	7738	GCST90027513	0.00270717	20.9995
rs13080908	1.74e-06	3	154094886	G	A	0.165509	0.105164	0.0219949	PRPP.PWY..superpathway.of.histidine..purine..and.pyrimidine.biosynthesis	7738	GCST90027513	0.00294563	22.8547
rs12549221	9.06e-06	8	119568956	C	T	0.787149	0.0961229	0.0216562	PRPP.PWY..superpathway.of.histidine..purine..and.pyrimidine.biosynthesis	7738	GCST90027513	0.00253954	19.6959
rs12359494	9.79e-06	10	81790236	T	C	0.559445	0.0720598	0.0162967	PRPP.PWY..superpathway.of.histidine..purine..and.pyrimidine.biosynthesis	7738	GCST90027513	0.00252037	19.5468
rs73314327	4.45e-06	10	93813267	C	T	0.269055	0.0842558	0.0183589	PRPP.PWY..superpathway.of.histidine..purine..and.pyrimidine.biosynthesis	7738	GCST90027513	0.00271455	21.0569
rs1526953	5.17e-06	12	79695928	C	A	0.0584859	0.15864	0.0348064	PRPP.PWY..superpathway.of.histidine..purine..and.pyrimidine.biosynthesis	7738	GCST90027513	0.0026774	20.768
rs72686468	2.07e-06	14	22614034	G	A	0.069932	0.152768	0.0321889	PRPP.PWY..superpathway.of.histidine..purine..and.pyrimidine.biosynthesis	7738	GCST90027513	0.00290243	22.5186
rs2923143	2.86e-07	16	57758163	A	G	0.263102	-0.0973735	0.0189722	PRPP.PWY..superpathway.of.histidine..purine..and.pyrimidine.biosynthesis	7738	GCST90027513	0.00339269	26.3352
rs4889160	4.84e-06	16	80573300	A	G	0.228647	0.0891387	0.0194977	PRPP.PWY..superpathway.of.histidine..purine..and.pyrimidine.biosynthesis	7738	GCST90027513	0.0026938	20.8956
rs2406211	4.58e-06	18	74348969	C	T	0.416967	-0.0760629	0.0165964	PRPP.PWY..superpathway.of.histidine..purine..and.pyrimidine.biosynthesis	7738	GCST90027513	0.00270716	20.9995
rs111364229	7.13e-06	19	363382	C	G	0.0892174	-0.136952	0.0305024	PRPP.PWY..superpathway.of.histidine..purine..and.pyrimidine.biosynthesis	7738	GCST90027513	0.00259845	20.1539
rs237483	9.66e-06	20	47974014	A	C	0.572926	0.072289	0.0163378	PRPP.PWY..superpathway.of.histidine..purine..and.pyrimidine.biosynthesis	7738	GCST90027513	0.00252365	19.5724
rs2640045	1.83e-06	1	95200211	T	C	0.448329	0.104422	0.021887	PWY0.1061..superpathway.of.L.alanine.biosynthesis	7738	GCST90027514	0.00293296	22.7561
rs57070266	8.68e-06	2	11225028	C	T	0.0895804	-0.167376	0.0376323	PWY0.1061..superpathway.of.L.alanine.biosynthesis	7738	GCST90027514	0.00254993	19.7767
rs2197911	3.31e-06	3	16753607	A	G	0.863153	-0.135967	0.0292369	PWY0.1061..superpathway.of.L.alanine.biosynthesis	7738	GCST90027514	0.0027872	21.622
rs76726314	3.99e-06	3	83823627	A	G	0.0531755	0.206201	0.0447123	PWY0.1061..superpathway.of.L.alanine.biosynthesis	7738	GCST90027514	0.00274098	21.2625
rs2636908	4.9e-07	3	193676416	C	T	0.0721462	0.224474	0.0446249	PWY0.1061..superpathway.of.L.alanine.biosynthesis	7738	GCST90027514	0.00325937	25.2969
rs4580784	3.75e-06	5	27680835	A	G	0.0617492	-0.210802	0.0455807	PWY0.1061..superpathway.of.L.alanine.biosynthesis	7738	GCST90027514	0.00275651	21.3833
rs62385620	1.59e-06	5	167763951	A	T	0.111596	0.163648	0.0340993	PWY0.1061..superpathway.of.L.alanine.biosynthesis	7738	GCST90027514	0.00296762	23.0258
rs7840028	3.02e-06	8	67957130	T	C	0.0810718	0.175219	0.0375257	PWY0.1061..superpathway.of.L.alanine.biosynthesis	7738	GCST90027514	0.00280964	21.7967
rs17777155	3.63e-06	9	18201242	G	A	0.115793	-0.150878	0.0325761	PWY0.1061..superpathway.of.L.alanine.biosynthesis	7738	GCST90027514	0.00276454	21.4458
rs7947704	7.17e-06	11	119412210	T	C	0.0953912	0.156566	0.0348804	PWY0.1061..superpathway.of.L.alanine.biosynthesis	7738	GCST90027514	0.002597	20.1427
rs71420343	4.22e-06	2	59988924	C	T	0.164126	0.138554	0.0301188	PWY0.1241..ADP.L.glycero..beta..D.manno.heptose.biosynthesis	7738	GCST90027515	0.00272739	21.1568
rs13007128	6.63e-06	2	66651276	T	C	0.443255	0.106983	0.0237458	PWY0.1241..ADP.L.glycero..beta..D.manno.heptose.biosynthesis	7738	GCST90027515	0.00261633	20.293
rs4629160	7.86e-06	2	116060217	G	A	0.778644	0.117549	0.0263033	PWY0.1241..ADP.L.glycero..beta..D.manno.heptose.biosynthesis	7738	GCST90027515	0.00257437	19.9667
rs12633789	3.78e-06	3	16390078	A	G	0.102012	0.171793	0.037161	PWY0.1241..ADP.L.glycero..beta..D.manno.heptose.biosynthesis	7738	GCST90027515	0.00275429	21.366
rs10866668	5.42e-06	5	173206371	G	C	0.476055	0.102054	0.0224407	PWY0.1241..ADP.L.glycero..beta..D.manno.heptose.biosynthesis	7738	GCST90027515	0.00266565	20.6766
rs3923652	4.6e-06	7	155148917	C	A	0.103319	-0.163821	0.0357516	PWY0.1241..ADP.L.glycero..beta..D.manno.heptose.biosynthesis	7738	GCST90027515	0.00270607	20.991
rs6581517	9.13e-06	12	64394752	T	A	0.36771	0.103616	0.0233533	PWY0.1241..ADP.L.glycero..beta..D.manno.heptose.biosynthesis	7738	GCST90027515	0.00253762	19.681
rs1444625	9.92e-07	13	43851788	G	C	0.130907	-0.161047	0.0329118	PWY0.1241..ADP.L.glycero..beta..D.manno.heptose.biosynthesis	7738	GCST90027515	0.00308483	23.9381
rs17175056	4.39e-06	13	94779284	G	A	0.122605	0.152298	0.0331672	PWY0.1241..ADP.L.glycero..beta..D.manno.heptose.biosynthesis	7738	GCST90027515	0.00271745	21.0795
rs9923601	9.2e-06	16	79345648	A	G	0.0630599	0.200457	0.045196	PWY0.1241..ADP.L.glycero..beta..D.manno.heptose.biosynthesis	7738	GCST90027515	0.00253576	19.6665
rs11588833	9.71e-06	1	171774483	G	A	0.0865587	-0.131667	0.0297656	PWY0.1261..anhydromuropeptides.recycling	7738	GCST90027516	0.00252229	19.5618
rs7544236	2.46e-06	1	199108406	C	T	0.360295	0.0825818	0.0175279	PWY0.1261..anhydromuropeptides.recycling	7738	GCST90027516	0.00286047	22.1921
rs11707688	9.35e-06	3	64399587	T	C	0.157658	-0.109234	0.0246485	PWY0.1261..anhydromuropeptides.recycling	7738	GCST90027516	0.00253165	19.6345
rs59853081	8.53e-06	4	168417011	T	C	0.280601	-0.0841117	0.0188956	PWY0.1261..anhydromuropeptides.recycling	7738	GCST90027516	0.00255419	19.8098
rs10504039	7.25e-06	8	40937651	C	T	0.15413	-0.101677	0.0226642	PWY0.1261..anhydromuropeptides.recycling	7738	GCST90027516	0.00259421	20.121
rs4501561	6.63e-06	8	132168988	C	T	0.840069	0.105819	0.0234874	PWY0.1261..anhydromuropeptides.recycling	7738	GCST90027516	0.0026163	20.2928
rs7964114	3.01e-06	12	118532402	C	T	0.240609	0.0920566	0.0197131	PWY0.1261..anhydromuropeptides.recycling	7738	GCST90027516	0.00281029	21.8017
rs7228238	7.15e-07	18	2641314	T	C	0.416673	-0.0837211	0.0168889	PWY0.1261..anhydromuropeptides.recycling	7738	GCST90027516	0.00316562	24.567
rs9286959	1.6e-06	1	29840322	A	T	0.438789	0.0807536	0.0168288	PWY0.1296..purine.ribonucleosides.degradation	7738	GCST90027517	0.00296687	23.02
rs6669249	4.66e-06	1	95531373	C	A	0.756591	-0.0853442	0.0186355	PWY0.1296..purine.ribonucleosides.degradation	7738	GCST90027517	0.00270309	20.9678
rs416270	4.75e-06	3	148351156	T	G	0.265633	-0.0856028	0.0187084	PWY0.1296..purine.ribonucleosides.degradation	7738	GCST90027517	0.00269836	20.931
rs7699343	9.34e-06	4	55710544	T	C	0.173113	0.0948032	0.0213909	PWY0.1296..purine.ribonucleosides.degradation	7738	GCST90027517	0.00253197	19.637
rs1468579	1.57e-06	7	157536971	T	C	0.256093	-0.0929607	0.0193606	PWY0.1296..purine.ribonucleosides.degradation	7738	GCST90027517	0.00297056	23.0487
rs76985731	8.77e-07	13	27815189	C	T	0.0534186	0.180318	0.0366688	PWY0.1296..purine.ribonucleosides.degradation	7738	GCST90027517	0.0031153	24.1753
rs12915465	2.28e-06	15	55603302	C	T	0.0932693	0.132221	0.0279715	PWY0.1296..purine.ribonucleosides.degradation	7738	GCST90027517	0.00287933	22.3388
rs2425056	9.94e-06	20	33909245	A	G	0.344212	-0.0745895	0.0168811	PWY0.1296..purine.ribonucleosides.degradation	7738	GCST90027517	0.0025167	19.5183
rs7608101	5.24e-06	2	78383288	C	T	0.283873	0.0836171	0.0183571	PWY0.1297..superpathway.of.purine.deoxyribonucleosides.degradation	7738	GCST90027518	0.00267419	20.743
rs17639960	2.14e-06	2	193447212	C	T	0.156483	-0.109664	0.0231362	PWY0.1297..superpathway.of.purine.deoxyribonucleosides.degradation	7738	GCST90027518	0.00289503	22.461
rs7349706	4.31e-06	4	41663002	C	A	0.345869	0.0810335	0.0176312	PWY0.1297..superpathway.of.purine.deoxyribonucleosides.degradation	7738	GCST90027518	0.00272241	21.1181
rs2914928	4.32e-06	5	97048466	C	T	0.307512	-0.0816632	0.0177702	PWY0.1297..superpathway.of.purine.deoxyribonucleosides.degradation	7738	GCST90027518	0.00272179	21.1132
rs35108480	9.51e-06	5	174248861	C	G	0.297202	0.0804747	0.0181741	PWY0.1297..superpathway.of.purine.deoxyribonucleosides.degradation	7738	GCST90027518	0.00252748	19.6021
rs12700304	3.28e-06	7	21840496	T	G	0.250107	0.0872428	0.0187529	PWY0.1297..superpathway.of.purine.deoxyribonucleosides.degradation	7738	GCST90027518	0.00278921	21.6377
rs9527167	1.38e-06	13	31657667	G	A	0.17668	0.110794	0.0229484	PWY0.1297..superpathway.of.purine.deoxyribonucleosides.degradation	7738	GCST90027518	0.00300324	23.3031
rs11543947	3.33e-07	14	23504021	A	G	0.069182	-0.173247	0.0339465	PWY0.1297..superpathway.of.purine.deoxyribonucleosides.degradation	7738	GCST90027518	0.00335469	26.0392
rs111171	8.2e-07	16	20959390	G	A	0.729093	-0.0924102	0.0187424	PWY0.1297..superpathway.of.purine.deoxyribonucleosides.degradation	7738	GCST90027518	0.00313183	24.3039
rs1009644	6.96e-06	19	45560373	C	T	0.591879	-0.0744787	0.0165694	PWY0.1297..superpathway.of.purine.deoxyribonucleosides.degradation	7738	GCST90027518	0.00260429	20.1994
rs62248586	3.91e-06	3	11849975	T	G	0.375075	-0.0795788	0.0172392	PWY0.1298..superpathway.of.pyrimidine.deoxyribonucleosides.degradation	7738	GCST90027519	0.00274623	21.3033
rs2309464	7.58e-06	4	182241408	G	T	0.24989	0.0854547	0.019089	PWY0.1298..superpathway.of.pyrimidine.deoxyribonucleosides.degradation	7738	GCST90027519	0.00258318	20.0353
rs257077	4.69e-06	5	5833993	T	G	0.82837	-0.101168	0.0220981	PWY0.1298..superpathway.of.pyrimidine.deoxyribonucleosides.degradation	7738	GCST90027519	0.00270129	20.9538
rs11957688	6.2e-06	5	22835892	C	T	0.060138	0.15521	0.0343438	PWY0.1298..superpathway.of.pyrimidine.deoxyribonucleosides.degradation	7738	GCST90027519	0.00263249	20.4187
rs997227	4.74e-06	6	80340670	A	C	0.412248	-0.077565	0.01695	PWY0.1298..superpathway.of.pyrimidine.deoxyribonucleosides.degradation	7738	GCST90027519	0.00269893	20.9354
rs6944623	4.6e-06	7	33219861	C	G	0.844165	0.10404	0.0227051	PWY0.1298..superpathway.of.pyrimidine.deoxyribonucleosides.degradation	7738	GCST90027519	0.00270609	20.9912
rs1467160	6.16e-06	8	66299726	G	T	0.459531	-0.0751674	0.0166274	PWY0.1298..superpathway.of.pyrimidine.deoxyribonucleosides.degradation	7738	GCST90027519	0.00263413	20.4314
rs56332785	6.22e-06	8	67115186	T	C	0.320611	0.0801429	0.0177352	PWY0.1298..superpathway.of.pyrimidine.deoxyribonucleosides.degradation	7738	GCST90027519	0.00263198	20.4147
rs7859597	4.69e-06	9	15075185	G	A	0.257566	0.0846329	0.0184862	PWY0.1298..superpathway.of.pyrimidine.deoxyribonucleosides.degradation	7738	GCST90027519	0.00270135	20.9542
rs79103551	4.66e-06	9	73406240	T	C	0.0647766	0.152765	0.0333575	PWY0.1298..superpathway.of.pyrimidine.deoxyribonucleosides.degradation	7738	GCST90027519	0.00270306	20.9676
rs77470149	2.67e-06	9	93365000	A	G	0.0523097	0.171368	0.0365039	PWY0.1298..superpathway.of.pyrimidine.deoxyribonucleosides.degradation	7738	GCST90027519	0.00283998	22.0327
rs17185203	6.8e-06	12	68821543	A	C	0.277257	-0.0819107	0.0182028	PWY0.1298..superpathway.of.pyrimidine.deoxyribonucleosides.degradation	7738	GCST90027519	0.00260999	20.2438
rs7138789	7.01e-06	12	97790219	A	G	0.113296	0.119569	0.0266099	PWY0.1298..superpathway.of.pyrimidine.deoxyribonucleosides.degradation	7738	GCST90027519	0.0026025	20.1855
rs73169038	5.04e-06	13	31655813	G	A	0.0739753	-0.141377	0.0309812	PWY0.1298..superpathway.of.pyrimidine.deoxyribonucleosides.degradation	7738	GCST90027519	0.0026839	20.8185
rs3785328	3.1e-07	16	57677789	G	A	0.0679896	-0.16513	0.0322689	PWY0.1298..superpathway.of.pyrimidine.deoxyribonucleosides.degradation	7738	GCST90027519	0.00337278	26.1801
rs12472695	3.23e-06	2	65804266	T	C	0.299909	0.149611	0.032136	PWY0.1338..polymyxin.resistance	7738	GCST90027520	0.00279317	21.6685
rs3106302	5.83e-06	2	231840110	T	C	0.617457	0.162574	0.0358688	PWY0.1338..polymyxin.resistance	7738	GCST90027520	0.00264783	20.538
rs13140831	9.54e-06	4	44580804	A	G	0.548186	0.139782	0.0315732	PWY0.1338..polymyxin.resistance	7738	GCST90027520	0.00252661	19.5954
rs12718724	6.42e-06	7	52995901	T	C	0.119583	-0.202477	0.0448731	PWY0.1338..polymyxin.resistance	7738	GCST90027520	0.00262427	20.3548
rs884587	8.84e-06	10	112374302	T	C	0.343527	0.143447	0.0322801	PWY0.1338..polymyxin.resistance	7738	GCST90027520	0.00254553	19.7425
rs7478946	5.69e-06	11	12002139	T	C	0.612149	-0.143621	0.0316509	PWY0.1338..polymyxin.resistance	7738	GCST90027520	0.00265388	20.585
rs4942275	5.94e-08	13	44665868	T	C	0.141655	0.224867	0.041483	PWY0.1338..polymyxin.resistance	7738	GCST90027520	0.003783	29.3764
rs76296650	1.32e-07	16	83333772	G	A	0.123104	-0.241937	0.045853	PWY0.1338..polymyxin.resistance	7738	GCST90027520	0.00358494	27.8329
rs7225041	3.04e-06	17	505227	C	G	0.317453	-0.154749	0.0331496	PWY0.1338..polymyxin.resistance	7738	GCST90027520	0.00280835	21.7866
rs135184	6.97e-06	22	34492709	T	A	0.788217	0.177769	0.0395527	PWY0.1338..polymyxin.resistance	7738	GCST90027520	0.00260375	20.1952
rs62174134	2.66e-06	2	130195963	T	C	0.209295	-0.156658	0.0333638	PWY0.1415..superpathway.of.heme.biosynthesis.from.uroporphyrinogen.III	7738	GCST90027521	0.00284113	22.0416
rs2636908	2.99e-06	3	193676416	C	T	0.0737234	0.277949	0.0595021	PWY0.1415..superpathway.of.heme.biosynthesis.from.uroporphyrinogen.III	7738	GCST90027521	0.00281199	21.8149
rs6451170	4.26e-06	5	34816722	A	G	0.550576	0.125289	0.027247	PWY0.1415..superpathway.of.heme.biosynthesis.from.uroporphyrinogen.III	7738	GCST90027521	0.00272504	21.1385
rs17698956	4.16e-06	8	23396084	G	A	0.148196	-0.175101	0.038039	PWY0.1415..superpathway.of.heme.biosynthesis.from.uroporphyrinogen.III	7738	GCST90027521	0.0027309	21.1841
rs1051765	3.2e-06	10	11376999	G	A	0.101125	-0.208775	0.0448265	PWY0.1415..superpathway.of.heme.biosynthesis.from.uroporphyrinogen.III	7738	GCST90027521	0.0027954	21.6858
rs7111124	6.8e-06	11	130486410	A	T	0.558852	-0.119194	0.0264881	PWY0.1415..superpathway.of.heme.biosynthesis.from.uroporphyrinogen.III	7738	GCST90027521	0.00261001	20.2439
rs942033	2.58e-06	13	112606790	T	C	0.591911	0.130758	0.0278127	PWY0.1415..superpathway.of.heme.biosynthesis.from.uroporphyrinogen.III	7738	GCST90027521	0.0028483	22.0974
rs4238492	1.4e-06	15	28041904	G	A	0.546024	0.128463	0.0266247	PWY0.1415..superpathway.of.heme.biosynthesis.from.uroporphyrinogen.III	7738	GCST90027521	0.00299954	23.2742
rs9619066	1.49e-07	22	17807116	T	C	0.124649	-0.223827	0.0425987	PWY0.1415..superpathway.of.heme.biosynthesis.from.uroporphyrinogen.III	7738	GCST90027521	0.00355514	27.6007
rs74678487	4.23e-07	1	158862827	A	C	0.207004	-0.126224	0.0249529	PWY0.1479..tRNA.processing	7738	GCST90027522	0.00329596	25.5818
rs1635513	7.81e-06	1	242070247	C	A	0.756081	-0.0905622	0.020259	PWY0.1479..tRNA.processing	7738	GCST90027522	0.00257578	19.9777
rs1851324	2.26e-06	2	217248951	A	G	0.0702002	-0.161975	0.0342564	PWY0.1479..tRNA.processing	7738	GCST90027522	0.00288092	22.3512
rs17604176	2.22e-06	4	137169974	C	T	0.517267	0.0825736	0.0174486	PWY0.1479..tRNA.processing	7738	GCST90027522	0.00288589	22.3898
rs10253848	6.57e-06	7	154699368	T	C	0.200092	-0.0990509	0.0219756	PWY0.1479..tRNA.processing	7738	GCST90027522	0.0026186	20.3107
rs2806453	6.01e-06	10	134942319	T	C	0.0552986	-0.188753	0.0417029	PWY0.1479..tRNA.processing	7738	GCST90027522	0.00264044	20.4806
rs1553705	8.25e-06	13	108492897	G	A	0.200628	-0.0993456	0.0222818	PWY0.1479..tRNA.processing	7738	GCST90027522	0.00256245	19.874
rs882051	1.28e-06	15	100272454	T	C	0.0806239	-0.168605	0.0348207	PWY0.1479..tRNA.processing	7738	GCST90027522	0.00302081	23.4398
rs11076031	9.9e-06	16	54365492	G	A	0.710524	0.0847081	0.0191672	PWY0.1479..tRNA.processing	7738	GCST90027522	0.00251774	19.5264
rs9972917	7.29e-06	17	34418571	A	C	0.138195	0.112943	0.0251817	PWY0.1479..tRNA.processing	7738	GCST90027522	0.00259293	20.1111
rs651761	4.92e-06	18	60603484	G	A	0.606234	-0.0822431	0.0180028	PWY0.1479..tRNA.processing	7738	GCST90027522	0.0026898	20.8644
rs2884357	9.11e-06	2	11218523	T	C	0.541334	0.124817	0.0281297	PWY0.1533..methylphosphonate.degradation.I	7738	GCST90027523	0.00253797	19.6837
rs10433369	8.52e-06	3	105180455	A	T	0.216065	-0.152536	0.0342642	PWY0.1533..methylphosphonate.degradation.I	7738	GCST90027523	0.00255462	19.8131
rs12719662	7.9e-06	7	154989503	C	A	0.276985	-0.138676	0.0310384	PWY0.1533..methylphosphonate.degradation.I	7738	GCST90027523	0.0025731	19.9569
rs61861701	5.98e-07	10	112365004	G	A	0.250813	0.167195	0.0334935	PWY0.1533..methylphosphonate.degradation.I	7738	GCST90027523	0.00320996	24.9122
rs12921798	1.67e-06	16	62405413	A	G	0.062306	0.284	0.0592952	PWY0.1533..methylphosphonate.degradation.I	7738	GCST90027523	0.00295586	22.9343
rs6009311	8.21e-06	22	50118723	A	C	0.122084	0.194241	0.0435545	PWY0.1533..methylphosphonate.degradation.I	7738	GCST90027523	0.00256372	19.8839
rs2582975	5.57e-06	2	104582286	A	T	0.0858736	0.13136	0.0289197	PWY0.1586..peptidoglycan.maturation..meso.diaminopimelate.containing.	7738	GCST90027524	0.00265921	20.6265
rs72744985	8.94e-06	5	17865591	C	G	0.211681	-0.0876611	0.0197373	PWY0.1586..peptidoglycan.maturation..meso.diaminopimelate.containing.	7738	GCST90027524	0.00254275	19.7209
rs295654	9.34e-06	5	58107171	T	C	0.552585	0.0725749	0.0163752	PWY0.1586..peptidoglycan.maturation..meso.diaminopimelate.containing.	7738	GCST90027524	0.00253202	19.6374
rs6870833	8.33e-06	5	170268182	G	A	0.944468	0.164484	0.0369097	PWY0.1586..peptidoglycan.maturation..meso.diaminopimelate.containing.	7738	GCST90027524	0.00255991	19.8543
rs11752725	4.22e-06	6	152797076	A	G	0.220828	-0.0899095	0.0195442	PWY0.1586..peptidoglycan.maturation..meso.diaminopimelate.containing.	7738	GCST90027524	0.00272747	21.1574
rs1407463	4.17e-06	9	8031935	A	G	0.243409	0.0864995	0.0187939	PWY0.1586..peptidoglycan.maturation..meso.diaminopimelate.containing.	7738	GCST90027524	0.00273009	21.1778
rs73647057	5.79e-06	9	71619571	C	T	0.0596017	0.156754	0.0345735	PWY0.1586..peptidoglycan.maturation..meso.diaminopimelate.containing.	7738	GCST90027524	0.00264953	20.5512
rs74574052	6.33e-08	13	72180959	A	G	0.0762527	0.170934	0.0316003	PWY0.1586..peptidoglycan.maturation..meso.diaminopimelate.containing.	7738	GCST90027524	0.00376708	29.2523
rs80161029	5.02e-06	19	14568122	G	A	0.184043	0.0988357	0.0216552	PWY0.1586..peptidoglycan.maturation..meso.diaminopimelate.containing.	7738	GCST90027524	0.00268476	20.8252
rs17365730	8.17e-07	1	163793913	C	T	0.0926492	-0.157374	0.0319129	PWY0.162..superpathway.of.pyrimidine.ribonucleotides.de.novo.biosynthesis	7738	GCST90027525	0.00313286	24.312
rs12408719	2.62e-06	1	180895371	T	C	0.0764169	-0.144912	0.0308402	PWY0.162..superpathway.of.pyrimidine.ribonucleotides.de.novo.biosynthesis	7738	GCST90027525	0.00284516	22.073
rs9876083	2.07e-06	3	63171044	G	A	0.301164	0.0831467	0.0175189	PWY0.162..superpathway.of.pyrimidine.ribonucleotides.de.novo.biosynthesis	7738	GCST90027525	0.00290259	22.5198
rs9460615	2.77e-06	6	21282291	T	C	0.0617234	0.162344	0.0346343	PWY0.162..superpathway.of.pyrimidine.ribonucleotides.de.novo.biosynthesis	7738	GCST90027525	0.00283139	21.9658
rs12199072	5.92e-06	6	39977989	A	T	0.0531609	-0.173948	0.0384053	PWY0.162..superpathway.of.pyrimidine.ribonucleotides.de.novo.biosynthesis	7738	GCST90027525	0.00264409	20.5089
rs2325098	5.61e-07	6	88901935	T	C	0.422317	-0.0813327	0.0162528	PWY0.162..superpathway.of.pyrimidine.ribonucleotides.de.novo.biosynthesis	7738	GCST90027525	0.00322582	25.0357
rs706948	6.39e-06	6	117578073	G	T	0.170836	0.0988291	0.021899	PWY0.162..superpathway.of.pyrimidine.ribonucleotides.de.novo.biosynthesis	7738	GCST90027525	0.00262512	20.3614
rs73120083	7.29e-06	7	51406354	G	A	0.0609189	-0.160197	0.0357177	PWY0.162..superpathway.of.pyrimidine.ribonucleotides.de.novo.biosynthesis	7738	GCST90027525	0.00259289	20.1107
rs34070159	1.98e-06	7	148308940	T	C	0.140701	-0.116597	0.0245192	PWY0.162..superpathway.of.pyrimidine.ribonucleotides.de.novo.biosynthesis	7738	GCST90027525	0.00291386	22.6075
rs7812884	5.83e-06	8	3581929	A	G	0.0802829	0.134223	0.0296141	PWY0.162..superpathway.of.pyrimidine.ribonucleotides.de.novo.biosynthesis	7738	GCST90027525	0.00264774	20.5373
rs79249788	3.71e-06	9	121020678	C	T	0.0743671	-0.1511	0.0326575	PWY0.162..superpathway.of.pyrimidine.ribonucleotides.de.novo.biosynthesis	7738	GCST90027525	0.00275889	21.4019
rs883271	3.99e-06	9	132080837	G	A	0.306345	0.0807466	0.0175079	PWY0.162..superpathway.of.pyrimidine.ribonucleotides.de.novo.biosynthesis	7738	GCST90027525	0.00274133	21.2652
rs59244529	6.15e-06	1	86572316	T	C	0.151476	0.104891	0.0232	PWY0.781..aspartate.superpathway	7738	GCST90027526	0.00263465	20.4355
rs4845710	6.35e-06	1	155033014	A	G	0.0537267	0.16966	0.037583	PWY0.781..aspartate.superpathway	7738	GCST90027526	0.00262667	20.3734
rs10930969	5.99e-06	2	182327957	A	G	0.193414	-0.0948247	0.0209472	PWY0.781..aspartate.superpathway	7738	GCST90027526	0.00264128	20.487
rs36057901	9.48e-06	3	12607208	A	G	0.0551178	-0.159157	0.0359385	PWY0.781..aspartate.superpathway	7738	GCST90027526	0.00252816	19.6075
rs2523969	9.65e-06	6	29938777	T	A	0.136108	0.105806	0.0239121	PWY0.781..aspartate.superpathway	7738	GCST90027526	0.0025238	19.5735
rs1266788	1.43e-06	6	52345613	A	G	0.615349	0.0807865	0.0167566	PWY0.781..aspartate.superpathway	7738	GCST90027526	0.00299484	23.2376
rs10953974	3.61e-06	7	122872010	T	G	0.12518	-0.113712	0.0245455	PWY0.781..aspartate.superpathway	7738	GCST90027526	0.0027659	21.4564
rs77354939	3.25e-06	9	36032315	T	C	0.0665235	0.163124	0.0350464	PWY0.781..aspartate.superpathway	7738	GCST90027526	0.00279193	21.6589
rs35751200	8.67e-07	11	133725481	G	A	0.0586888	0.174336	0.0354376	PWY0.781..aspartate.superpathway	7738	GCST90027526	0.00311791	24.1956
rs61945524	3.43e-06	13	34300469	T	C	0.30013	-0.0852612	0.0183628	PWY0.781..aspartate.superpathway	7738	GCST90027526	0.00277835	21.5532
rs4802635	6.71e-06	19	50401320	G	A	0.551957	0.0738678	0.0164053	PWY0.781..aspartate.superpathway	7738	GCST90027526	0.00261324	20.269
rs79328165	8.11e-06	2	153926901	C	T	0.0575442	-0.160656	0.0360039	PWY0.845..superpathway.of.pyridoxal.5..phosphate.biosynthesis.and.salvage	7738	GCST90027527	0.00256655	19.9059
rs4857976	1.32e-06	3	21106756	G	A	0.878392	0.132735	0.0274414	PWY0.845..superpathway.of.pyridoxal.5..phosphate.biosynthesis.and.salvage	7738	GCST90027527	0.00301453	23.3909
rs9842222	5.36e-06	3	146368187	T	C	0.232721	0.0874308	0.0192148	PWY0.845..superpathway.of.pyridoxal.5..phosphate.biosynthesis.and.salvage	7738	GCST90027527	0.00266849	20.6987
rs12508123	8.54e-07	4	180320695	T	C	0.226339	0.0969126	0.0196872	PWY0.845..superpathway.of.pyridoxal.5..phosphate.biosynthesis.and.salvage	7738	GCST90027527	0.0031218	24.2259
rs1980434	5.57e-06	6	22106050	G	A	0.072802	0.215529	0.0474503	PWY0.845..superpathway.of.pyridoxal.5..phosphate.biosynthesis.and.salvage	7738	GCST90027527	0.00265919	20.6264
rs4720493	9.94e-06	7	747977	A	G	0.133009	-0.106574	0.0241198	PWY0.845..superpathway.of.pyridoxal.5..phosphate.biosynthesis.and.salvage	7738	GCST90027527	0.0025167	19.5183
rs10096075	8.97e-06	8	62681569	C	G	0.361804	0.0755231	0.017007	PWY0.845..superpathway.of.pyridoxal.5..phosphate.biosynthesis.and.salvage	7738	GCST90027527	0.00254197	19.7148
rs7102851	6.35e-07	11	116269470	C	T	0.271372	-0.0927676	0.0186274	PWY0.845..superpathway.of.pyridoxal.5..phosphate.biosynthesis.and.salvage	7738	GCST90027527	0.00319501	24.7958
rs2039970	2.97e-06	13	60910291	T	C	0.633971	0.0794238	0.0169979	PWY0.845..superpathway.of.pyridoxal.5..phosphate.biosynthesis.and.salvage	7738	GCST90027527	0.00281357	21.8272
rs17699454	3.5e-06	14	49342239	C	A	0.685024	0.0827054	0.0178292	PWY0.845..superpathway.of.pyridoxal.5..phosphate.biosynthesis.and.salvage	7738	GCST90027527	0.00277313	21.5126
rs11859534	8.42e-06	16	24014087	A	G	0.0716874	0.153904	0.0345524	PWY0.845..superpathway.of.pyridoxal.5..phosphate.biosynthesis.and.salvage	7738	GCST90027527	0.00255743	19.835
rs7186220	7.89e-06	16	54053795	A	G	0.191862	0.0932665	0.0208733	PWY0.845..superpathway.of.pyridoxal.5..phosphate.biosynthesis.and.salvage	7738	GCST90027527	0.00257349	19.9599
rs80049853	3.92e-06	16	90007889	A	G	0.0720914	0.144856	0.031383	PWY0.845..superpathway.of.pyridoxal.5..phosphate.biosynthesis.and.salvage	7738	GCST90027527	0.00274573	21.2994
rs4797215	8.32e-06	18	5593496	A	G	0.0941791	0.124319	0.0278948	PWY0.845..superpathway.of.pyridoxal.5..phosphate.biosynthesis.and.salvage	7738	GCST90027527	0.00256028	19.8572
rs2703175	2.42e-06	18	39049087	G	A	0.870736	0.114277	0.0242361	PWY0.845..superpathway.of.pyridoxal.5..phosphate.biosynthesis.and.salvage	7738	GCST90027527	0.00286495	22.2269
rs28493178	8.64e-06	18	66083958	T	A	0.14811	0.104735	0.023543	PWY0.845..superpathway.of.pyridoxal.5..phosphate.biosynthesis.and.salvage	7738	GCST90027527	0.00255109	19.7857
rs384592	5.12e-06	19	23458920	G	A	0.13778	0.118355	0.0259559	PWY0.845..superpathway.of.pyridoxal.5..phosphate.biosynthesis.and.salvage	7738	GCST90027527	0.00267983	20.7869
rs73196427	9.83e-06	21	19738806	T	C	0.125452	-0.11369	0.0257159	PWY0.845..superpathway.of.pyridoxal.5..phosphate.biosynthesis.and.salvage	7738	GCST90027527	0.0025195	19.54
rs143107308	6.68e-06	22	43893034	C	T	0.528212	0.0750211	0.0166577	PWY0.845..superpathway.of.pyridoxal.5..phosphate.biosynthesis.and.salvage	7738	GCST90027527	0.00261441	20.2781
rs2339975	4.6e-06	2	24701645	C	G	0.580122	-0.074864	0.016338	PWY.1269..CMP.3.deoxy.D.manno.octulosonate.biosynthesis.I	7738	GCST90027528	0.00270609	20.9912
rs1346730	2.46e-06	2	137569033	G	T	0.582161	-0.0775693	0.0164645	PWY.1269..CMP.3.deoxy.D.manno.octulosonate.biosynthesis.I	7738	GCST90027528	0.0028603	22.1908
rs505710	9.62e-06	8	8579641	G	C	0.766761	0.0851199	0.0192342	PWY.1269..CMP.3.deoxy.D.manno.octulosonate.biosynthesis.I	7738	GCST90027528	0.00252457	19.5795
rs963497	4.32e-06	11	21639207	C	T	0.282733	0.0838326	0.018242	PWY.1269..CMP.3.deoxy.D.manno.octulosonate.biosynthesis.I	7738	GCST90027528	0.00272189	21.114
rs880610	7.9e-06	11	68191947	A	G	0.138044	-0.104565	0.0234042	PWY.1269..CMP.3.deoxy.D.manno.octulosonate.biosynthesis.I	7738	GCST90027528	0.00257299	19.956
rs11638057	7.4e-06	15	57859275	A	T	0.384199	-0.0744852	0.016619	PWY.1269..CMP.3.deoxy.D.manno.octulosonate.biosynthesis.I	7738	GCST90027528	0.00258927	20.0826
rs72626602	2.29e-07	20	58078143	T	C	0.10203	0.140128	0.0270826	PWY.1269..CMP.3.deoxy.D.manno.octulosonate.biosynthesis.I	7738	GCST90027528	0.00344781	26.7646
rs7716011	6.79e-07	5	157525853	G	T	0.249325	0.0924444	0.0186111	PWY.2941..L.lysine.biosynthesis.II	7738	GCST90027529	0.00317837	24.6663
rs9396681	1.49e-06	6	16493089	T	C	0.896325	0.139791	0.029043	PWY.2941..L.lysine.biosynthesis.II	7738	GCST90027529	0.002985	23.1611
rs6416172	6.83e-06	11	16995746	T	C	0.287319	-0.0807092	0.0179392	PWY.2941..L.lysine.biosynthesis.II	7738	GCST90027529	0.00260902	20.2362
rs1783596	6.21e-06	11	72946020	T	C	0.554655	0.0730932	0.0161747	PWY.2941..L.lysine.biosynthesis.II	7738	GCST90027529	0.00263214	20.416
rs11617625	8.75e-06	13	113538187	A	G	0.105428	-0.117501	0.0264286	PWY.2941..L.lysine.biosynthesis.II	7738	GCST90027529	0.00254798	19.7615
rs1559831	6.96e-06	15	39136304	A	G	0.940665	0.156585	0.0348368	PWY.2941..L.lysine.biosynthesis.II	7738	GCST90027529	0.00260414	20.1982
rs4784500	1.76e-06	16	55192543	T	G	0.794729	-0.103016	0.0215544	PWY.2941..L.lysine.biosynthesis.II	7738	GCST90027529	0.00294327	22.8363
rs10874012	1.62e-06	1	79566113	G	C	0.177507	0.101719	0.0212072	PWY.2942..L.lysine.biosynthesis.III	7738	GCST90027530	0.0029643	23
rs2030972	5.46e-06	7	16059180	A	G	0.40627	-0.0743306	0.0163493	PWY.2942..L.lysine.biosynthesis.III	7738	GCST90027530	0.0026641	20.6645
rs4939301	2.46e-07	11	59740294	T	C	0.555692	-0.0865563	0.0167733	PWY.2942..L.lysine.biosynthesis.III	7738	GCST90027530	0.00342956	26.6224
rs7242421	2.01e-07	18	30107104	C	T	0.315865	-0.0950062	0.0182749	PWY.2942..L.lysine.biosynthesis.III	7738	GCST90027530	0.00348059	27.0199
rs2822624	2.37e-07	21	15730137	G	A	0.581713	0.0854587	0.0165373	PWY.2942..L.lysine.biosynthesis.III	7738	GCST90027530	0.00343921	26.6975
rs138449099	1.61e-06	6	170519417	C	A	0.0705568	-0.158697	0.0330818	PWY.3001..superpathway.of.L.isoleucine.biosynthesis.I	7738	GCST90027531	0.00296512	23.0064
rs875896	2.24e-06	7	27201532	A	C	0.76106	0.0896551	0.0189544	PWY.3001..superpathway.of.L.isoleucine.biosynthesis.I	7738	GCST90027531	0.00288302	22.3675
rs7899564	1.04e-06	10	3329343	A	G	0.929969	-0.155414	0.0318224	PWY.3001..superpathway.of.L.isoleucine.biosynthesis.I	7738	GCST90027531	0.00307292	23.8454
rs11630219	6.27e-06	15	28041307	G	C	0.405623	-0.0748087	0.0165619	PWY.3001..superpathway.of.L.isoleucine.biosynthesis.I	7738	GCST90027531	0.00262973	20.3972
rs28733370	7.45e-06	15	59071584	G	C	0.192839	0.0912532	0.0203668	PWY.3001..superpathway.of.L.isoleucine.biosynthesis.I	7738	GCST90027531	0.00258759	20.0696
rs2107539	1.29e-06	17	34322610	T	C	0.243451	-0.105223	0.0217361	PWY.3001..superpathway.of.L.isoleucine.biosynthesis.I	7738	GCST90027531	0.00301939	23.4287
rs62228654	4.8e-07	22	44801226	C	G	0.0668159	-0.169803	0.0337315	PWY.3001..superpathway.of.L.isoleucine.biosynthesis.I	7738	GCST90027531	0.00326417	25.3343
rs196364	1.72e-07	3	38370556	G	A	0.357856	-0.175505	0.0335734	PWY.3781..aerobic.respiration.I..cytochrome.c.	7738	GCST90027532	0.00351907	27.3197
rs6940694	6.02e-07	6	94274392	A	G	0.050385	-0.394297	0.0790102	PWY.3781..aerobic.respiration.I..cytochrome.c.	7738	GCST90027532	0.00320817	24.8982
rs6425766	6.16e-06	1	32007672	A	G	0.481903	0.072575	0.016053	PWY.4242..pantothenate.and.coenzyme.A.biosynthesis.III	7738	GCST90027533	0.00263445	20.4339
rs10493855	6.81e-06	1	92067107	C	A	0.114882	-0.115641	0.0257008	PWY.4242..pantothenate.and.coenzyme.A.biosynthesis.III	7738	GCST90027533	0.00260955	20.2403
rs734224	2.62e-06	4	7703358	T	G	0.162338	-0.104059	0.0221454	PWY.4242..pantothenate.and.coenzyme.A.biosynthesis.III	7738	GCST90027533	0.00284528	22.0739
rs13142904	4.69e-07	4	54318414	T	C	0.0600325	-0.179214	0.0355695	PWY.4242..pantothenate.and.coenzyme.A.biosynthesis.III	7738	GCST90027533	0.00326992	25.3791
rs62483577	8.89e-06	7	122371648	C	A	0.658251	-0.0768044	0.0172879	PWY.4242..pantothenate.and.coenzyme.A.biosynthesis.III	7738	GCST90027533	0.0025442	19.7322
rs11012848	7.68e-06	10	18455071	T	C	0.311378	-0.077322	0.0172829	PWY.4242..pantothenate.and.coenzyme.A.biosynthesis.III	7738	GCST90027533	0.00258002	20.0106
rs78983051	3.31e-06	10	68944751	G	A	0.10593	0.125465	0.0269784	PWY.4242..pantothenate.and.coenzyme.A.biosynthesis.III	7738	GCST90027533	0.00278723	21.6223
rs10831658	1.62e-06	11	2279372	A	G	0.207313	-0.0955848	0.0199329	PWY.4242..pantothenate.and.coenzyme.A.biosynthesis.III	7738	GCST90027533	0.00296293	22.9893
rs286908	2e-06	11	34658857	A	G	0.293175	-0.0828651	0.0174321	PWY.4242..pantothenate.and.coenzyme.A.biosynthesis.III	7738	GCST90027533	0.00291172	22.5909
rs2187564	3.4e-06	11	77682279	A	C	0.416147	-0.0749433	0.0161349	PWY.4242..pantothenate.and.coenzyme.A.biosynthesis.III	7738	GCST90027533	0.00278032	21.5686
rs9599845	5.27e-06	13	71978130	C	T	0.237486	0.0920387	0.0202114	PWY.4242..pantothenate.and.coenzyme.A.biosynthesis.III	7738	GCST90027533	0.00267273	20.7317
rs235996	5.19e-06	16	71285171	A	G	0.145756	-0.102719	0.0225421	PWY.4242..pantothenate.and.coenzyme.A.biosynthesis.III	7738	GCST90027533	0.00267621	20.7587
rs371346	3.33e-06	18	44250955	G	A	0.280494	-0.0823282	0.0177066	PWY.4242..pantothenate.and.coenzyme.A.biosynthesis.III	7738	GCST90027533	0.00278602	21.6129
rs7251031	3.41e-07	19	11266693	G	T	0.308299	-0.0883793	0.0173325	PWY.4242..pantothenate.and.coenzyme.A.biosynthesis.III	7738	GCST90027533	0.00334884	25.9937
rs17530744	9.75e-06	4	22348934	C	G	0.217453	-0.0919772	0.0207968	PWY.4984..urea.cycle	7738	GCST90027534	0.00252141	19.5549
rs1035394	4.15e-06	5	58013548	T	A	0.690265	-0.0818655	0.017782	PWY.4984..urea.cycle	7738	GCST90027534	0.00273164	21.1899
rs12113402	5.63e-06	7	97567997	T	C	0.279523	0.0861076	0.0189666	PWY.4984..urea.cycle	7738	GCST90027534	0.00265657	20.606
rs7825304	4.99e-06	8	15420526	T	A	0.465015	0.0742678	0.0162675	PWY.4984..urea.cycle	7738	GCST90027534	0.00268635	20.8376
rs3131899	9.37e-06	9	97025979	T	C	0.366633	0.0763958	0.01724	PWY.4984..urea.cycle	7738	GCST90027534	0.00253126	19.6315
rs7906344	7.79e-06	10	14168048	A	G	0.629833	-0.0755594	0.0169008	PWY.4984..urea.cycle	7738	GCST90027534	0.00257639	19.9825
rs17772715	9.67e-06	14	49342300	C	T	0.722259	0.0798891	0.0180568	PWY.4984..urea.cycle	7738	GCST90027534	0.00252329	19.5696
rs11862432	9.8e-06	16	1111401	T	C	0.345883	0.0808289	0.0182807	PWY.4984..urea.cycle	7738	GCST90027534	0.00252013	19.545
rs79525129	5.95e-06	19	46806527	T	C	0.135183	0.10894	0.0240589	PWY.4984..urea.cycle	7738	GCST90027534	0.0026427	20.4981
rs2213429	8.16e-06	22	37217172	T	C	0.182428	-0.0964336	0.0216172	PWY.4984..urea.cycle	7738	GCST90027534	0.00256516	19.8951
rs61775945	1.9e-06	1	63105389	T	C	0.0707767	0.157204	0.032997	PWY4FS.7..phosphatidylglycerol.biosynthesis.I..plastidic.	7738	GCST90027535	0.00292469	22.6917
rs10913647	6.83e-06	1	178911816	C	T	0.0581311	-0.155118	0.0344796	PWY4FS.7..phosphatidylglycerol.biosynthesis.I..plastidic.	7738	GCST90027535	0.00260879	20.2344
rs138195517	3.28e-06	3	83521231	A	G	0.0684669	-0.150044	0.0322521	PWY4FS.7..phosphatidylglycerol.biosynthesis.I..plastidic.	7738	GCST90027535	0.0027892	21.6376
rs9829494	6.52e-06	3	173956469	A	T	0.217527	0.0895579	0.0198627	PWY4FS.7..phosphatidylglycerol.biosynthesis.I..plastidic.	7738	GCST90027535	0.00262036	20.3244
rs36054004	7.48e-06	5	8128982	A	T	0.268377	0.0829794	0.0185245	PWY4FS.7..phosphatidylglycerol.biosynthesis.I..plastidic.	7738	GCST90027535	0.00258639	20.0602
rs2112412	7.03e-06	5	92131316	C	T	0.832064	-0.0979145	0.021794	PWY4FS.7..phosphatidylglycerol.biosynthesis.I..plastidic.	7738	GCST90027535	0.00260173	20.1795
rs9640172	4.16e-06	7	151025947	G	A	0.204853	0.09425	0.0204759	PWY4FS.7..phosphatidylglycerol.biosynthesis.I..plastidic.	7738	GCST90027535	0.00273062	21.1819
rs6468082	7.69e-06	8	31962508	C	G	0.695665	-0.0787155	0.0175958	PWY4FS.7..phosphatidylglycerol.biosynthesis.I..plastidic.	7738	GCST90027535	0.00257959	20.0073
rs10093578	9.15e-07	8	40420851	A	G	0.0808034	-0.153626	0.0312936	PWY4FS.7..phosphatidylglycerol.biosynthesis.I..plastidic.	7738	GCST90027535	0.00310483	24.0937
rs7956970	8.32e-06	12	18042981	T	A	0.632831	0.0751632	0.0168648	PWY4FS.7..phosphatidylglycerol.biosynthesis.I..plastidic.	7738	GCST90027535	0.00256039	19.858
rs1845684	8.54e-06	12	58787329	T	A	0.140983	0.103223	0.0231897	PWY4FS.7..phosphatidylglycerol.biosynthesis.I..plastidic.	7738	GCST90027535	0.00255399	19.8083
rs11630392	7.26e-06	15	86253288	C	G	0.560299	0.0728462	0.0162385	PWY4FS.7..phosphatidylglycerol.biosynthesis.I..plastidic.	7738	GCST90027535	0.00259396	20.119
rs11080532	4.11e-06	18	11707320	G	A	0.694008	0.0868119	0.0188477	PWY4FS.7..phosphatidylglycerol.biosynthesis.I..plastidic.	7738	GCST90027535	0.00273415	21.2094
rs3907130	9.25e-06	18	48149013	T	G	0.372901	-0.0755738	0.0170438	PWY4FS.7..phosphatidylglycerol.biosynthesis.I..plastidic.	7738	GCST90027535	0.00253441	19.656
rs4807749	9.09e-06	19	5397006	G	A	0.215572	0.0873442	0.0196818	PWY4FS.7..phosphatidylglycerol.biosynthesis.I..plastidic.	7738	GCST90027535	0.00253868	19.6892
rs608108	2.2e-06	1	34193735	C	T	0.303646	0.105095	0.0221999	PWY.5005..biotin.biosynthesis.II	7738	GCST90027536	0.00288784	22.405
rs778115	1.04e-06	2	147940493	C	T	0.579362	-0.101046	0.0206887	PWY.5005..biotin.biosynthesis.II	7738	GCST90027536	0.00307335	23.8487
rs73852710	2.94e-06	4	139888284	G	T	0.0695707	-0.187124	0.0400277	PWY.5005..biotin.biosynthesis.II	7738	GCST90027536	0.00281634	21.8487
rs9765093	3.75e-06	5	75748115	A	G	0.265378	0.109305	0.0236336	PWY.5005..biotin.biosynthesis.II	7738	GCST90027536	0.00275671	21.3849
rs17569415	3.74e-06	7	151641278	A	G	0.340946	0.0985581	0.021308	PWY.5005..biotin.biosynthesis.II	7738	GCST90027536	0.00275722	21.3888
rs11143787	9.54e-06	9	76715482	G	A	0.285638	-0.10532	0.0237885	PWY.5005..biotin.biosynthesis.II	7738	GCST90027536	0.00252675	19.5964
rs16908224	5.04e-06	11	10736799	G	A	0.230424	-0.108766	0.0238363	PWY.5005..biotin.biosynthesis.II	7738	GCST90027536	0.00268354	20.8157
rs9569181	5.77e-06	13	55604000	C	T	0.081752	-0.169449	0.0373685	PWY.5005..biotin.biosynthesis.II	7738	GCST90027536	0.00265023	20.5567
rs113053719	3.28e-06	14	50958256	A	C	0.100986	0.158942	0.0341622	PWY.5005..biotin.biosynthesis.II	7738	GCST90027536	0.0027896	21.6407
rs17645023	9.78e-08	17	64917033	T	A	0.245424	0.125699	0.0235802	PWY.5005..biotin.biosynthesis.II	7738	GCST90027536	0.00365891	28.4093
rs6062355	3.61e-06	20	62817662	T	G	0.144955	-0.143298	0.0309319	PWY.5005..biotin.biosynthesis.II	7738	GCST90027536	0.00276589	21.4563
rs35986566	8.1e-06	4	7491435	G	A	0.386074	0.0824125	0.0184681	PWY.5022..4.aminobutanoate.degradation.V	7738	GCST90027537	0.00256682	19.908
rs2239926	1.15e-06	7	18636561	C	G	0.276888	0.0965996	0.0198604	PWY.5022..4.aminobutanoate.degradation.V	7738	GCST90027537	0.00304803	23.6516
rs117829634	1.44e-06	14	56515574	G	A	0.0747059	-0.174867	0.0362802	PWY.5022..4.aminobutanoate.degradation.V	7738	GCST90027537	0.00299328	23.2255
rs2948520	8.95e-06	17	25902751	T	C	0.501949	0.0801306	0.0180433	PWY.5022..4.aminobutanoate.degradation.V	7738	GCST90027537	0.00254232	19.7175
rs6105464	6.86e-06	20	15746520	A	C	0.323442	-0.0847624	0.0188444	PWY.5022..4.aminobutanoate.degradation.V	7738	GCST90027537	0.00260782	20.2269
rs12028490	4.74e-06	1	226678563	T	C	0.0871635	-0.274747	0.0600411	PWY.5088..L.glutamate.degradation.VIII..to.propanoate.	7738	GCST90027538	0.00269878	20.9343
rs6438382	5.18e-06	3	116835199	A	G	0.492623	-0.161494	0.035435	PWY.5088..L.glutamate.degradation.VIII..to.propanoate.	7738	GCST90027538	0.00267703	20.7651
rs11732315	1.01e-06	4	189412503	A	G	0.0608812	0.346719	0.0709011	PWY.5088..L.glutamate.degradation.VIII..to.propanoate.	7738	GCST90027538	0.00308092	23.9077
rs2127754	4.83e-06	6	49482342	A	G	0.368415	-0.161332	0.0352874	PWY.5088..L.glutamate.degradation.VIII..to.propanoate.	7738	GCST90027538	0.00269401	20.8972
rs77267984	7.55e-06	6	154637444	T	C	0.0771424	-0.302329	0.0675211	PWY.5088..L.glutamate.degradation.VIII..to.propanoate.	7738	GCST90027538	0.00258421	20.0433
rs675403	6.63e-06	11	3767371	G	A	0.253467	0.174413	0.0387138	PWY.5088..L.glutamate.degradation.VIII..to.propanoate.	7738	GCST90027538	0.00261613	20.2915
rs9927590	9.28e-09	16	78318743	T	C	0.0843884	-0.339265	0.0590702	PWY.5088..L.glutamate.degradation.VIII..to.propanoate.	7738	GCST90027538	0.00424488	32.9784
rs4507010	8.35e-06	18	64610339	G	A	0.724424	0.177948	0.0399342	PWY.5088..L.glutamate.degradation.VIII..to.propanoate.	7738	GCST90027538	0.00255951	19.8512
rs10874012	2.55e-06	1	79566113	G	C	0.177507	0.0997826	0.0212117	PWY.5097..L.lysine.biosynthesis.VI	7738	GCST90027539	0.00285161	22.1231
rs7557745	3.77e-06	2	107531452	C	T	0.930722	-0.148732	0.0321656	PWY.5097..L.lysine.biosynthesis.VI	7738	GCST90027539	0.00275548	21.3753
rs289852	8.62e-06	2	152023325	C	G	0.37541	-0.0741851	0.0166741	PWY.5097..L.lysine.biosynthesis.VI	7738	GCST90027539	0.00255158	19.7895
rs111440229	8.55e-06	4	77728817	G	A	0.0553672	-0.162824	0.0365826	PWY.5097..L.lysine.biosynthesis.VI	7738	GCST90027539	0.00255356	19.8049
rs6873153	6.13e-06	5	25463696	T	C	0.211044	-0.0897738	0.0198525	PWY.5097..L.lysine.biosynthesis.VI	7738	GCST90027539	0.00263567	20.4434
rs6882828	6.65e-06	5	82009655	T	G	0.178837	0.0951708	0.0211272	PWY.5097..L.lysine.biosynthesis.VI	7738	GCST90027539	0.00261552	20.2867
rs3734447	4.32e-06	6	127771452	G	T	0.597407	-0.0755862	0.016448	PWY.5097..L.lysine.biosynthesis.VI	7738	GCST90027539	0.00272176	21.113
rs56166050	3.74e-06	7	5342980	T	C	0.194657	0.101884	0.0220273	PWY.5097..L.lysine.biosynthesis.VI	7738	GCST90027539	0.00275716	21.3884
rs1962815	4.25e-06	7	148227586	A	G	0.382817	0.0771051	0.0167663	PWY.5097..L.lysine.biosynthesis.VI	7738	GCST90027539	0.00272571	21.1437
rs805719	9.69e-06	10	105805310	A	G	0.827742	-0.0969086	0.0219057	PWY.5097..L.lysine.biosynthesis.VI	7738	GCST90027539	0.00252281	19.5658
rs4939301	6.76e-07	11	59740294	T	C	0.555692	-0.0833505	0.0167769	PWY.5097..L.lysine.biosynthesis.VI	7738	GCST90027539	0.00317965	24.6763
rs10748397	9.75e-06	12	44933553	G	T	0.758401	0.0837637	0.0189395	PWY.5097..L.lysine.biosynthesis.VI	7738	GCST90027539	0.00252143	19.5551
rs76301358	7.75e-06	17	47887443	A	G	0.171596	0.0962915	0.0215321	PWY.5097..L.lysine.biosynthesis.VI	7738	GCST90027539	0.00257783	19.9936
rs754639	5.05e-07	17	80883567	A	G	0.33023	0.092514	0.0184126	PWY.5097..L.lysine.biosynthesis.VI	7738	GCST90027539	0.00325193	25.239
rs7242421	2.84e-06	18	30107104	C	T	0.315865	-0.0855779	0.0182788	PWY.5097..L.lysine.biosynthesis.VI	7738	GCST90027539	0.0028247	21.9138
rs2822654	1.69e-07	21	15765902	C	A	0.498252	0.0851494	0.0162803	PWY.5097..L.lysine.biosynthesis.VI	7738	GCST90027539	0.0035227	27.348
rs602386	5.98e-06	1	9405923	G	C	0.18448	-0.0971919	0.0214695	PWY.5100..pyruvate.fermentation.to.acetate.and.lactate.II	7738	GCST90027540	0.00264142	20.4882
rs75331157	8.72e-06	1	63553371	G	C	0.057573	0.159162	0.035794	PWY.5100..pyruvate.fermentation.to.acetate.and.lactate.II	7738	GCST90027540	0.00254872	19.7673
rs12128621	5.17e-07	1	214584517	A	T	0.50452	-0.0825138	0.0164369	PWY.5100..pyruvate.fermentation.to.acetate.and.lactate.II	7738	GCST90027540	0.00324617	25.1941
rs7595525	7.72e-06	2	49254815	C	A	0.200693	-0.0912273	0.0203954	PWY.5100..pyruvate.fermentation.to.acetate.and.lactate.II	7738	GCST90027540	0.0025789	20.002
rs4533457	6.6e-06	2	67787348	G	T	0.813065	0.0949563	0.0210722	PWY.5100..pyruvate.fermentation.to.acetate.and.lactate.II	7738	GCST90027540	0.00261735	20.301
rs2624881	6.25e-06	4	177169430	C	T	0.0879416	0.128454	0.0284322	PWY.5100..pyruvate.fermentation.to.acetate.and.lactate.II	7738	GCST90027540	0.00263086	20.406
rs11249616	2.64e-06	5	178617695	A	G	0.219036	-0.0960622	0.0204511	PWY.5100..pyruvate.fermentation.to.acetate.and.lactate.II	7738	GCST90027540	0.00284319	22.0576
rs3812328	6.25e-06	7	29517436	A	G	0.347247	-0.0772099	0.017091	PWY.5100..pyruvate.fermentation.to.acetate.and.lactate.II	7738	GCST90027540	0.00263051	20.4033
rs80315336	7.68e-06	9	38310405	A	G	0.0654592	0.156289	0.034934	PWY.5100..pyruvate.fermentation.to.acetate.and.lactate.II	7738	GCST90027540	0.00257993	20.01
rs117996720	5.33e-06	11	32460157	A	C	0.0608325	-0.167688	0.0368444	PWY.5100..pyruvate.fermentation.to.acetate.and.lactate.II	7738	GCST90027540	0.00266977	20.7086
rs12280724	6.35e-06	11	116613423	T	G	0.0762468	-0.137533	0.0304651	PWY.5100..pyruvate.fermentation.to.acetate.and.lactate.II	7738	GCST90027540	0.00262687	20.375
rs9954361	7.72e-06	18	5327489	A	T	0.195492	0.0961991	0.0215077	PWY.5100..pyruvate.fermentation.to.acetate.and.lactate.II	7738	GCST90027540	0.00257873	20.0006
rs1187244	1.08e-06	18	35322638	C	T	0.304888	-0.0863736	0.01771	PWY.5100..pyruvate.fermentation.to.acetate.and.lactate.II	7738	GCST90027540	0.00306451	23.7799
rs4816116	5.73e-06	20	959339	G	A	0.127913	-0.113439	0.0250079	PWY.5100..pyruvate.fermentation.to.acetate.and.lactate.II	7738	GCST90027540	0.00265208	20.5711
rs17793651	3.76e-06	2	143316345	T	C	0.0526319	-0.173607	0.0375448	PWY.5101..L.isoleucine.biosynthesis.II	7738	GCST90027541	0.00275554	21.3757
rs57592260	9.37e-07	3	29318409	T	G	0.287597	-0.0899785	0.0183466	PWY.5101..L.isoleucine.biosynthesis.II	7738	GCST90027541	0.00309878	24.0467
rs10015335	5.33e-06	4	13235866	A	T	0.338509	-0.079337	0.0174319	PWY.5101..L.isoleucine.biosynthesis.II	7738	GCST90027541	0.00266976	20.7085
rs67560429	8.88e-06	5	179636575	G	A	0.333713	0.0776669	0.017482	PWY.5101..L.isoleucine.biosynthesis.II	7738	GCST90027541	0.00254421	19.7322
rs12189770	9.66e-06	6	138668982	G	A	0.258698	-0.0917168	0.0207282	PWY.5101..L.isoleucine.biosynthesis.II	7738	GCST90027541	0.00252376	19.5732
rs4744061	3.69e-06	9	94337875	A	G	0.176991	-0.0994209	0.021482	PWY.5101..L.isoleucine.biosynthesis.II	7738	GCST90027541	0.00276042	21.4137
rs680138	6.71e-06	9	110882980	T	C	0.617861	-0.0767407	0.0170434	PWY.5101..L.isoleucine.biosynthesis.II	7738	GCST90027541	0.0026132	20.2687
rs34025630	3.19e-06	11	11768444	T	C	0.182399	-0.100746	0.0216268	PWY.5101..L.isoleucine.biosynthesis.II	7738	GCST90027541	0.0027966	21.6952
rs2596115	7.96e-06	14	81124514	G	A	0.797058	0.0912775	0.0204376	PWY.5101..L.isoleucine.biosynthesis.II	7738	GCST90027541	0.00257111	19.9414
rs116856824	5.33e-06	14	89369102	T	G	0.0546963	-0.171955	0.037782	PWY.5101..L.isoleucine.biosynthesis.II	7738	GCST90027541	0.00266975	20.7085
rs28513874	5.11e-07	15	80799378	G	A	0.37101	-0.0852611	0.0169767	PWY.5101..L.isoleucine.biosynthesis.II	7738	GCST90027541	0.00324902	25.2164
rs4798876	3.57e-06	18	9868910	A	G	0.468011	-0.0777825	0.016781	PWY.5101..L.isoleucine.biosynthesis.II	7738	GCST90027541	0.00276882	21.479
rs9304309	5.53e-06	18	41981339	G	A	0.252999	0.0871492	0.0191799	PWY.5101..L.isoleucine.biosynthesis.II	7738	GCST90027541	0.00266101	20.6405
rs17042641	1.74e-06	3	107994	C	G	0.251995	-0.0893593	0.0186885	PWY.5104..L.isoleucine.biosynthesis.IV	7738	GCST90027542	0.00294593	22.857
rs111831915	9.5e-06	5	21335901	A	G	0.091669	0.127343	0.0287575	PWY.5104..L.isoleucine.biosynthesis.IV	7738	GCST90027542	0.00252765	19.6035
rs153114	1.49e-06	5	106773195	C	T	0.271122	-0.0876991	0.0182213	PWY.5104..L.isoleucine.biosynthesis.IV	7738	GCST90027542	0.00298472	23.1589
rs10810562	2.36e-07	9	16397155	C	T	0.857462	-0.119688	0.0231574	PWY.5104..L.isoleucine.biosynthesis.IV	7738	GCST90027542	0.00344031	26.7061
rs1904729	3.51e-06	10	67455242	A	G	0.596126	0.0773397	0.0166746	PWY.5104..L.isoleucine.biosynthesis.IV	7738	GCST90027542	0.00277244	21.5072
rs1887496	4.26e-06	14	33859612	G	A	0.406246	-0.0749804	0.0163068	PWY.5104..L.isoleucine.biosynthesis.IV	7738	GCST90027542	0.00272485	21.137
rs77090789	2.12e-06	18	71957315	C	T	0.110354	-0.122242	0.0257831	PWY.5104..L.isoleucine.biosynthesis.IV	7738	GCST90027542	0.00289658	22.473
rs1997943	4.61e-06	20	7384810	A	G	0.245532	0.0858536	0.0187379	PWY.5104..L.isoleucine.biosynthesis.IV	7738	GCST90027542	0.00270565	20.9877
rs76878083	5.82e-06	21	46463639	T	C	0.0879141	0.139461	0.0307677	PWY.5104..L.isoleucine.biosynthesis.IV	7738	GCST90027542	0.00264812	20.5403
rs3010318	9.93e-07	1	59556763	G	T	0.856341	0.12472	0.0254893	PWY.5121..superpathway.of.geranylgeranyl.diphosphate.biosynthesis.II..via.MEP.	7738	GCST90027543	0.00308449	23.9355
rs12468621	6.91e-06	2	10024053	G	C	0.0778536	-0.156225	0.0347432	PWY.5121..superpathway.of.geranylgeranyl.diphosphate.biosynthesis.II..via.MEP.	7738	GCST90027543	0.00260613	20.2137
rs12477233	1.94e-06	2	121097024	A	G	0.0953506	0.172524	0.0362487	PWY.5121..superpathway.of.geranylgeranyl.diphosphate.biosynthesis.II..via.MEP.	7738	GCST90027543	0.00291888	22.6465
rs34280534	2.68e-06	2	128354823	C	G	0.195189	0.10559	0.0224937	PWY.5121..superpathway.of.geranylgeranyl.diphosphate.biosynthesis.II..via.MEP.	7738	GCST90027543	0.00283962	22.0299
rs11708774	2.97e-06	3	110300607	G	A	0.370633	-0.0874978	0.0187245	PWY.5121..superpathway.of.geranylgeranyl.diphosphate.biosynthesis.II..via.MEP.	7738	GCST90027543	0.00281397	21.8303
rs6872950	8.27e-06	5	179180235	T	C	0.787312	0.0967609	0.0217042	PWY.5121..superpathway.of.geranylgeranyl.diphosphate.biosynthesis.II..via.MEP.	7738	GCST90027543	0.00256193	19.87
rs1348	3.58e-06	6	10449258	C	T	0.198638	-0.103083	0.0222436	PWY.5121..superpathway.of.geranylgeranyl.diphosphate.biosynthesis.II..via.MEP.	7738	GCST90027543	0.00276776	21.4708
rs7768092	4.05e-06	6	168705006	C	T	0.0753044	0.168872	0.0366397	PWY.5121..superpathway.of.geranylgeranyl.diphosphate.biosynthesis.II..via.MEP.	7738	GCST90027543	0.00273773	21.2372
rs73223276	6.64e-06	8	21069931	A	C	0.076636	0.16298	0.0361788	PWY.5121..superpathway.of.geranylgeranyl.diphosphate.biosynthesis.II..via.MEP.	7738	GCST90027543	0.00261575	20.2885
rs34880012	5.36e-07	8	81333057	C	T	0.0974342	-0.168228	0.0335577	PWY.5121..superpathway.of.geranylgeranyl.diphosphate.biosynthesis.II..via.MEP.	7738	GCST90027543	0.00323725	25.1247
rs324546	2.9e-06	9	9107265	G	A	0.623757	-0.0869535	0.0185896	PWY.5121..superpathway.of.geranylgeranyl.diphosphate.biosynthesis.II..via.MEP.	7738	GCST90027543	0.00281954	21.8737
rs10786832	4.77e-06	10	106618448	T	C	0.372798	0.085438	0.0186763	PWY.5121..superpathway.of.geranylgeranyl.diphosphate.biosynthesis.II..via.MEP.	7738	GCST90027543	0.00269723	20.9222
rs118145836	4.52e-06	14	94884667	A	G	0.125925	-0.128246	0.0279642	PWY.5121..superpathway.of.geranylgeranyl.diphosphate.biosynthesis.II..via.MEP.	7738	GCST90027543	0.00271065	21.0266
rs57556486	6.78e-06	1	228187478	C	A	0.100193	-0.166228	0.0369351	PWY.5173..superpathway.of.acetyl.CoA.biosynthesis	7738	GCST90027544	0.00261076	20.2497
rs72802218	5.7e-06	2	52694626	C	A	0.276743	0.110332	0.0243166	PWY.5173..superpathway.of.acetyl.CoA.biosynthesis	7738	GCST90027544	0.00265346	20.5818
rs11684212	4.09e-06	2	151954480	T	C	0.0510055	-0.233394	0.0506614	PWY.5173..superpathway.of.acetyl.CoA.biosynthesis	7738	GCST90027544	0.00273532	21.2185
rs78721974	5.95e-06	2	235589724	G	C	0.0762398	0.194905	0.0430417	PWY.5173..superpathway.of.acetyl.CoA.biosynthesis	7738	GCST90027544	0.00264295	20.5
rs10433369	2.67e-06	3	105180455	A	T	0.212694	-0.127888	0.0272418	PWY.5173..superpathway.of.acetyl.CoA.biosynthesis	7738	GCST90027544	0.00284002	22.033
rs56349005	8e-06	6	76127908	T	C	0.193825	-0.125349	0.0280718	PWY.5173..superpathway.of.acetyl.CoA.biosynthesis	7738	GCST90027544	0.00257012	19.9337
rs16880922	9.2e-06	6	89297191	T	C	0.0949568	0.169769	0.0382782	PWY.5173..superpathway.of.acetyl.CoA.biosynthesis	7738	GCST90027544	0.00253562	19.6654
rs9649791	7.33e-06	7	51618623	T	C	0.0951246	0.170452	0.0380155	PWY.5173..superpathway.of.acetyl.CoA.biosynthesis	7738	GCST90027544	0.00259136	20.0988
rs72497321	7.45e-06	8	120016152	G	A	0.104649	-0.163914	0.0365851	PWY.5173..superpathway.of.acetyl.CoA.biosynthesis	7738	GCST90027544	0.00258743	20.0683
rs9969725	4e-07	9	110766582	G	A	0.0970736	-0.195776	0.0386241	PWY.5173..superpathway.of.acetyl.CoA.biosynthesis	7738	GCST90027544	0.00330928	25.6856
rs4442602	8.5e-06	12	125710951	C	T	0.67759	-0.109588	0.0246138	PWY.5173..superpathway.of.acetyl.CoA.biosynthesis	7738	GCST90027544	0.00255521	19.8177
rs9965721	3.47e-06	18	71504308	C	A	0.57824	-0.11424	0.0246148	PWY.5173..superpathway.of.acetyl.CoA.biosynthesis	7738	GCST90027544	0.00277594	21.5345
rs8108922	1.71e-06	19	691025	T	C	0.557354	-0.105907	0.022132	PWY.5173..superpathway.of.acetyl.CoA.biosynthesis	7738	GCST90027544	0.00295051	22.8927
rs6705904	2.4e-06	2	65770031	G	T	0.607313	0.0777489	0.0164847	PWY.5177..glutaryl.CoA.degradation	7738	GCST90027545	0.00286651	22.239
rs6771585	8.57e-06	3	11766199	T	C	0.268426	-0.0828843	0.0186237	PWY.5177..glutaryl.CoA.degradation	7738	GCST90027545	0.00255312	19.8015
rs73035953	8.76e-06	5	9599686	A	G	0.182476	-0.0938675	0.0211146	PWY.5177..glutaryl.CoA.degradation	7738	GCST90027545	0.00254757	19.7583
rs2467707	3.2e-06	8	25541866	C	T	0.890111	0.119244	0.0256029	PWY.5177..glutaryl.CoA.degradation	7738	GCST90027545	0.00279545	21.6862
rs2769148	2.54e-06	9	112546059	A	T	0.0847084	-0.137397	0.0292051	PWY.5177..glutaryl.CoA.degradation	7738	GCST90027545	0.00285213	22.1272
rs34436485	8.64e-06	12	53018845	G	T	0.22915	-0.0863431	0.0194084	PWY.5177..glutaryl.CoA.degradation	7738	GCST90027545	0.00255115	19.7862
rs6504045	4.33e-06	17	59555112	G	A	0.265363	0.0838954	0.0182589	PWY.5177..glutaryl.CoA.degradation	7738	GCST90027545	0.00272091	21.1064
rs36720	8.57e-06	19	16567351	C	T	0.306315	-0.078686	0.0176808	PWY.5177..glutaryl.CoA.degradation	7738	GCST90027545	0.00255302	19.8007
rs2746259	7.04e-06	20	61456061	A	G	0.621172	0.0816556	0.0181758	PWY.5177..glutaryl.CoA.degradation	7738	GCST90027545	0.00260151	20.1778
rs7514177	5.66e-07	1	77782761	A	G	0.367239	0.0845949	0.0169102	PWY.5188..tetrapyrrole.biosynthesis.I..from.glutamate.	7738	GCST90027546	0.00322375	25.0196
rs56328422	7.37e-07	2	160386220	C	T	0.27704	0.0920807	0.0185967	PWY.5188..tetrapyrrole.biosynthesis.I..from.glutamate.	7738	GCST90027546	0.00315837	24.5105
rs6883971	3.51e-06	5	171336723	A	G	0.500646	-0.0747935	0.0161242	PWY.5188..tetrapyrrole.biosynthesis.I..from.glutamate.	7738	GCST90027546	0.00277293	21.5111
rs6955039	4.59e-06	7	34661703	A	G	0.0870727	0.132395	0.0288909	PWY.5188..tetrapyrrole.biosynthesis.I..from.glutamate.	7738	GCST90027546	0.00270655	20.9947
rs143423622	9.87e-07	8	49077380	A	G	0.0773468	-0.151561	0.0309671	PWY.5188..tetrapyrrole.biosynthesis.I..from.glutamate.	7738	GCST90027546	0.00308606	23.9477
rs10097925	5.33e-06	8	113227264	G	A	0.0903157	0.127694	0.0280562	PWY.5188..tetrapyrrole.biosynthesis.I..from.glutamate.	7738	GCST90027546	0.00266989	20.7096
rs72836424	6.48e-06	10	129037453	C	T	0.0785636	0.134741	0.0298751	PWY.5188..tetrapyrrole.biosynthesis.I..from.glutamate.	7738	GCST90027546	0.00262188	20.3361
rs602124	9.06e-06	11	69388853	C	G	0.772156	-0.085996	0.0193755	PWY.5188..tetrapyrrole.biosynthesis.I..from.glutamate.	7738	GCST90027546	0.00253932	19.6942
rs4268811	5.87e-07	17	25944596	C	A	0.332946	0.0874016	0.0174958	PWY.5188..tetrapyrrole.biosynthesis.I..from.glutamate.	7738	GCST90027546	0.00321472	24.9493
rs61086481	9.37e-06	18	60087961	A	G	0.210287	0.0879345	0.019844	PWY.5188..tetrapyrrole.biosynthesis.I..from.glutamate.	7738	GCST90027546	0.00253124	19.6314
rs4810354	6.78e-07	20	40986511	A	G	0.727515	-0.093531	0.0188279	PWY.5188..tetrapyrrole.biosynthesis.I..from.glutamate.	7738	GCST90027546	0.00317904	24.6715
rs78900653	5.06e-06	1	30754665	G	A	0.0626405	-0.186456	0.0408695	PWY.5189..tetrapyrrole.biosynthesis.II..from.glycine.	7738	GCST90027547	0.00268262	20.8086
rs497333	7.07e-06	1	40207169	G	T	0.668849	-0.100133	0.0222943	PWY.5189..tetrapyrrole.biosynthesis.II..from.glycine.	7738	GCST90027547	0.00260023	20.1679
rs11164337	1.13e-06	1	102389733	T	C	0.335786	-0.103145	0.0211939	PWY.5189..tetrapyrrole.biosynthesis.II..from.glycine.	7738	GCST90027547	0.00305153	23.6789
rs1408826	8.78e-07	1	199203902	C	G	0.532828	0.0991627	0.0201667	PWY.5189..tetrapyrrole.biosynthesis.II..from.glycine.	7738	GCST90027547	0.00311491	24.1722
rs9999134	9.4e-06	4	163176156	A	T	0.413889	-0.0906156	0.0204524	PWY.5189..tetrapyrrole.biosynthesis.II..from.glycine.	7738	GCST90027547	0.00253039	19.6248
rs9394084	6.31e-06	6	11451424	A	G	0.249958	-0.112177	0.0248409	PWY.5189..tetrapyrrole.biosynthesis.II..from.glycine.	7738	GCST90027547	0.00262846	20.3873
rs4291387	6.85e-06	9	98843638	A	G	0.326343	0.0960681	0.021356	PWY.5189..tetrapyrrole.biosynthesis.II..from.glycine.	7738	GCST90027547	0.00260828	20.2304
rs11601607	4.89e-06	11	57434906	T	G	0.0739059	-0.177624	0.0388716	PWY.5189..tetrapyrrole.biosynthesis.II..from.glycine.	7738	GCST90027547	0.00269116	20.875
rs17181375	7.99e-06	12	5678868	A	G	0.0764906	0.170862	0.0382622	PWY.5189..tetrapyrrole.biosynthesis.II..from.glycine.	7738	GCST90027547	0.00257041	19.936
rs4930770	6.31e-06	12	5716886	T	C	0.245025	0.105489	0.0233603	PWY.5189..tetrapyrrole.biosynthesis.II..from.glycine.	7738	GCST90027547	0.00262835	20.3865
rs2695011	6.39e-06	12	19936331	T	C	0.935027	0.20264	0.044901	PWY.5189..tetrapyrrole.biosynthesis.II..from.glycine.	7738	GCST90027547	0.00262524	20.3623
rs1696430	8.13e-06	12	130499183	A	G	0.0698958	-0.1744	0.0390885	PWY.5189..tetrapyrrole.biosynthesis.II..from.glycine.	7738	GCST90027547	0.00256596	19.9013
rs1437589	1.93e-06	15	96655633	C	G	0.475967	-0.0966287	0.0202973	PWY.5189..tetrapyrrole.biosynthesis.II..from.glycine.	7738	GCST90027547	0.00292035	22.658
rs28645782	4.39e-06	15	99991266	C	T	0.741605	0.107058	0.0233139	PWY.5189..tetrapyrrole.biosynthesis.II..from.glycine.	7738	GCST90027547	0.00271765	21.081
rs55974538	8.57e-06	1	193894993	A	G	0.117807	-0.11291	0.025371	PWY.5345..superpathway.of.L.methionine.biosynthesis..by.sulfhydrylation.	7738	GCST90027548	0.00255301	19.8006
rs2305588	1.59e-06	2	182347072	C	T	0.200682	-0.0980614	0.0204326	PWY.5345..superpathway.of.L.methionine.biosynthesis..by.sulfhydrylation.	7738	GCST90027548	0.00296776	23.0269
rs34153461	9.52e-06	7	83135132	C	A	0.457711	0.0759731	0.0171584	PWY.5345..superpathway.of.L.methionine.biosynthesis..by.sulfhydrylation.	7738	GCST90027548	0.00252721	19.6
rs12541554	2.3e-06	8	10393079	A	G	0.342803	-0.0806005	0.0170578	PWY.5345..superpathway.of.L.methionine.biosynthesis..by.sulfhydrylation.	7738	GCST90027548	0.00287705	22.3211
rs11631625	6.47e-06	15	66608731	G	A	0.241789	-0.0861176	0.0190931	PWY.5345..superpathway.of.L.methionine.biosynthesis..by.sulfhydrylation.	7738	GCST90027548	0.00262217	20.3384
rs12442423	9.66e-06	15	93939999	C	A	0.168002	-0.0975472	0.0220458	PWY.5345..superpathway.of.L.methionine.biosynthesis..by.sulfhydrylation.	7738	GCST90027548	0.00252378	19.5734
rs77586457	1.4e-06	16	24512006	A	G	0.0567096	0.175786	0.0364365	PWY.5345..superpathway.of.L.methionine.biosynthesis..by.sulfhydrylation.	7738	GCST90027548	0.0029989	23.2693
rs36095827	8.88e-08	17	4423541	T	G	0.52524	0.0875099	0.0163625	PWY.5345..superpathway.of.L.methionine.biosynthesis..by.sulfhydrylation.	7738	GCST90027548	0.00368285	28.5959
rs77995790	4.24e-06	18	34081413	C	T	0.0617925	-0.158003	0.0343555	PWY.5345..superpathway.of.L.methionine.biosynthesis..by.sulfhydrylation.	7738	GCST90027548	0.00272599	21.1459
rs73009442	3.28e-06	19	18475073	A	C	0.287204	0.0928574	0.0199593	PWY.5345..superpathway.of.L.methionine.biosynthesis..by.sulfhydrylation.	7738	GCST90027548	0.00278934	21.6387
rs469926	7.15e-06	1	162397263	C	T	0.582726	-0.0936989	0.0208728	PWY.5384..sucrose.degradation.IV..sucrose.phosphorylase.	7738	GCST90027549	0.00259746	20.1463
rs1641129	5.66e-06	2	10627860	T	G	0.0583257	-0.204992	0.045167	PWY.5384..sucrose.degradation.IV..sucrose.phosphorylase.	7738	GCST90027549	0.0026549	20.593
rs6794521	2.54e-06	3	165267123	C	T	0.545526	0.0956983	0.0203386	PWY.5384..sucrose.degradation.IV..sucrose.phosphorylase.	7738	GCST90027549	0.00285298	22.1338
rs12646654	9.85e-06	4	15172967	C	T	0.315164	-0.0955337	0.0216118	PWY.5384..sucrose.degradation.IV..sucrose.phosphorylase.	7738	GCST90027549	0.00251887	19.5352
rs140865787	2.26e-06	4	100552764	T	C	0.0548948	0.211017	0.0446248	PWY.5384..sucrose.degradation.IV..sucrose.phosphorylase.	7738	GCST90027549	0.00288137	22.3547
rs2962259	1.55e-06	5	50414347	C	T	0.799817	0.122254	0.0254425	PWY.5384..sucrose.degradation.IV..sucrose.phosphorylase.	7738	GCST90027549	0.00297499	23.0832
rs9386212	5.53e-06	6	148422060	T	G	0.590529	0.0947158	0.0208453	PWY.5384..sucrose.degradation.IV..sucrose.phosphorylase.	7738	GCST90027549	0.00266098	20.6403
rs2690294	6.88e-06	7	95445260	G	C	0.450437	-0.0945844	0.0210304	PWY.5384..sucrose.degradation.IV..sucrose.phosphorylase.	7738	GCST90027549	0.00260724	20.2224
rs10450895	4.28e-06	14	81825240	T	C	0.417494	-0.0956152	0.0207984	PWY.5384..sucrose.degradation.IV..sucrose.phosphorylase.	7738	GCST90027549	0.00272383	21.1291
rs17029909	3e-06	1	6882189	G	A	0.234966	-0.109856	0.023518	PWY.5505..L.glutamate.and.L.glutamine.biosynthesis	7738	GCST90027550	0.00281184	21.8138
rs1323288	6.65e-06	1	59246115	G	T	0.264833	-0.104898	0.0232863	PWY.5505..L.glutamate.and.L.glutamine.biosynthesis	7738	GCST90027550	0.0026156	20.2873
rs13407420	7.11e-06	2	52016410	A	C	0.463935	0.0901004	0.0200652	PWY.5505..L.glutamate.and.L.glutamine.biosynthesis	7738	GCST90027550	0.00259902	20.1584
rs78559400	1.98e-06	2	227486298	T	C	0.0569253	0.229021	0.0481591	PWY.5505..L.glutamate.and.L.glutamine.biosynthesis	7738	GCST90027550	0.00291406	22.6091
rs76063194	1.53e-06	4	134927861	T	G	0.0928905	0.16236	0.0337697	PWY.5505..L.glutamate.and.L.glutamine.biosynthesis	7738	GCST90027550	0.00297837	23.1095
rs32064	2.24e-06	5	11249206	T	C	0.465387	0.0953215	0.0201502	PWY.5505..L.glutamate.and.L.glutamine.biosynthesis	7738	GCST90027550	0.00288362	22.3722
rs1265156	5.12e-06	6	31142297	A	C	0.311627	-0.0977303	0.0214335	PWY.5505..L.glutamate.and.L.glutamine.biosynthesis	7738	GCST90027550	0.00267965	20.7855
rs72956316	2.39e-06	6	102156641	C	T	0.110632	-0.151959	0.0322146	PWY.5505..L.glutamate.and.L.glutamine.biosynthesis	7738	GCST90027550	0.0028673	22.2452
rs11144743	7.24e-06	9	71621434	T	C	0.0718881	-0.171868	0.0383075	PWY.5505..L.glutamate.and.L.glutamine.biosynthesis	7738	GCST90027550	0.00259457	20.1238
rs77963678	7.51e-06	10	18482561	C	T	0.0974272	0.15031	0.0335615	PWY.5505..L.glutamate.and.L.glutamine.biosynthesis	7738	GCST90027550	0.0025855	20.0532
rs61311341	4.78e-06	10	45225931	G	T	0.100968	-0.155422	0.0339779	PWY.5505..L.glutamate.and.L.glutamine.biosynthesis	7738	GCST90027550	0.0026967	20.9181
rs12414617	3.79e-07	10	118056285	G	T	0.0745865	-0.199019	0.0391838	PWY.5505..L.glutamate.and.L.glutamine.biosynthesis	7738	GCST90027550	0.0033228	25.7909
rs472752	6.67e-06	10	130589876	C	A	0.598315	0.0930875	0.0206684	PWY.5505..L.glutamate.and.L.glutamine.biosynthesis	7738	GCST90027550	0.00261459	20.2795
rs11027972	1.98e-06	11	24541340	G	A	0.0624236	-0.202865	0.0426597	PWY.5505..L.glutamate.and.L.glutamine.biosynthesis	7738	GCST90027550	0.00291396	22.6083
rs16934689	1.98e-06	11	40320791	G	A	0.125403	-0.145495	0.0305982	PWY.5505..L.glutamate.and.L.glutamine.biosynthesis	7738	GCST90027550	0.00291343	22.6041
rs58095618	3.45e-06	20	59174660	A	G	0.100818	-0.152287	0.0328042	PWY.5505..L.glutamate.and.L.glutamine.biosynthesis	7738	GCST90027550	0.00277735	21.5454
rs114111279	2.5e-06	3	26853818	A	C	0.0785548	0.346972	0.0736956	PWY.5656..mannosylglycerate.biosynthesis.I	7738	GCST90027551	0.0028565	22.1611
rs35832957	2.65e-06	3	186707884	T	C	0.161574	0.25379	0.0540401	PWY.5656..mannosylglycerate.biosynthesis.I	7738	GCST90027551	0.00284219	22.0498
rs10001022	5.51e-08	4	45393364	T	C	0.0692782	0.397916	0.0732267	PWY.5656..mannosylglycerate.biosynthesis.I	7738	GCST90027551	0.00380156	29.5211
rs844134	4.67e-06	6	158181048	T	C	0.290074	-0.199912	0.0436592	PWY.5656..mannosylglycerate.biosynthesis.I	7738	GCST90027551	0.00270224	20.9612
rs273145	6.26e-06	7	41508929	C	T	0.686695	0.183214	0.0405569	PWY.5656..mannosylglycerate.biosynthesis.I	7738	GCST90027551	0.00263037	20.4022
rs12667987	8.95e-06	7	139354235	G	C	0.459822	-0.181826	0.0409418	PWY.5656..mannosylglycerate.biosynthesis.I	7738	GCST90027551	0.00254238	19.718
rs11217548	4.8e-06	11	119742803	T	C	0.0682151	-0.34505	0.0754496	PWY.5656..mannosylglycerate.biosynthesis.I	7738	GCST90027551	0.00269557	20.9093
rs12719736	7.31e-06	15	101523023	T	C	0.146262	0.238351	0.0531521	PWY.5656..mannosylglycerate.biosynthesis.I	7738	GCST90027551	0.002592	20.1039
rs28510778	3.77e-06	16	24509583	T	C	0.0522974	-0.412225	0.0891587	PWY.5656..mannosylglycerate.biosynthesis.I	7738	GCST90027551	0.00275495	21.3712
rs12930516	3.3e-06	16	86742581	C	T	0.561242	0.178996	0.0384823	PWY.5656..mannosylglycerate.biosynthesis.I	7738	GCST90027551	0.00278819	21.6298
rs6063434	4.99e-06	20	48413539	G	A	0.771033	-0.208672	0.0457102	PWY.5656..mannosylglycerate.biosynthesis.I	7738	GCST90027551	0.00268599	20.8348
rs13007173	5.58e-06	2	114001921	G	A	0.101073	0.129791	0.0285764	PWY.5659..GDP.mannose.biosynthesis	7738	GCST90027552	0.00265882	20.6235
rs56385884	6.25e-06	2	144710295	G	A	0.0888632	-0.127456	0.0282124	PWY.5659..GDP.mannose.biosynthesis	7738	GCST90027552	0.00263068	20.4046
rs73100534	1.89e-06	3	66441929	C	G	0.0944874	-0.132943	0.0279034	PWY.5659..GDP.mannose.biosynthesis	7738	GCST90027552	0.00292496	22.6938
rs2666365	4.32e-06	3	190827728	T	C	0.176541	-0.0953908	0.0207591	PWY.5659..GDP.mannose.biosynthesis	7738	GCST90027552	0.00272136	21.1099
rs4837963	1.39e-06	9	125165794	T	C	0.116006	0.121846	0.0252455	PWY.5659..GDP.mannose.biosynthesis	7738	GCST90027552	0.00300139	23.2886
rs7086625	2.15e-06	10	72518441	T	G	0.15398	0.104962	0.0221493	PWY.5659..GDP.mannose.biosynthesis	7738	GCST90027552	0.00289373	22.4509
rs72929354	3.7e-06	11	34588712	C	G	0.0635831	-0.162909	0.0352049	PWY.5659..GDP.mannose.biosynthesis	7738	GCST90027552	0.00275967	21.4079
rs73170444	3.13e-07	22	47497291	A	C	0.0520125	0.212819	0.041602	PWY.5659..GDP.mannose.biosynthesis	7738	GCST90027552	0.00337053	26.1626
rs3860223	7.51e-06	1	111125481	T	C	0.808219	0.0907144	0.0202542	PWY.5667..CDP.diacylglycerol.biosynthesis.I	7738	GCST90027553	0.00258565	20.0544
rs111866871	3.36e-06	2	207610744	G	A	0.110014	-0.117675	0.0253206	PWY.5667..CDP.diacylglycerol.biosynthesis.I	7738	GCST90027553	0.00278344	21.5928
rs304820	6.54e-06	3	30744505	T	G	0.307552	-0.0780772	0.0173192	PWY.5667..CDP.diacylglycerol.biosynthesis.I	7738	GCST90027553	0.00261954	20.318
rs73087038	3.41e-06	3	52996874	C	T	0.0592312	-0.160748	0.0346118	PWY.5667..CDP.diacylglycerol.biosynthesis.I	7738	GCST90027553	0.00277975	21.5641
rs76005509	1.83e-06	3	130974258	A	C	0.118369	-0.120097	0.025172	PWY.5667..CDP.diacylglycerol.biosynthesis.I	7738	GCST90027553	0.00293307	22.757
rs9853551	5.57e-06	3	149889584	C	T	0.625431	0.0742126	0.0163382	PWY.5667..CDP.diacylglycerol.biosynthesis.I	7738	GCST90027553	0.00265925	20.6268
rs74537816	3.92e-06	4	59022589	C	T	0.1229	-0.11528	0.024976	PWY.5667..CDP.diacylglycerol.biosynthesis.I	7738	GCST90027553	0.0027456	21.2985
rs11764255	1.84e-06	7	43488465	A	C	0.168117	0.103612	0.0217181	PWY.5667..CDP.diacylglycerol.biosynthesis.I	7738	GCST90027553	0.00293273	22.7543
rs2227019	7.49e-06	8	28615106	C	G	0.176764	0.0991645	0.0221387	PWY.5667..CDP.diacylglycerol.biosynthesis.I	7738	GCST90027553	0.00258616	20.0584
rs1565690	4.99e-07	9	72608112	A	G	0.0589198	0.175471	0.0349066	PWY.5667..CDP.diacylglycerol.biosynthesis.I	7738	GCST90027553	0.003255	25.2629
rs72768324	6.63e-06	9	138508027	C	T	0.146899	0.104081	0.0231023	PWY.5667..CDP.diacylglycerol.biosynthesis.I	7738	GCST90027553	0.00261619	20.2919
rs11040918	6.98e-06	11	6573784	C	T	0.645727	0.0782005	0.0174	PWY.5667..CDP.diacylglycerol.biosynthesis.I	7738	GCST90027553	0.0026035	20.1933
rs2662200	6.1e-06	11	37203342	G	A	0.547052	-0.0720332	0.0159265	PWY.5667..CDP.diacylglycerol.biosynthesis.I	7738	GCST90027553	0.00263665	20.451
rs2899122	1.45e-06	15	45043103	G	T	0.915703	-0.141827	0.029441	PWY.5667..CDP.diacylglycerol.biosynthesis.I	7738	GCST90027553	0.00299008	23.2006
rs62087427	8.58e-06	18	9559220	G	A	0.100849	0.11829	0.0265803	PWY.5667..CDP.diacylglycerol.biosynthesis.I	7738	GCST90027553	0.00255291	19.7999
rs10409224	3.6e-06	19	34535507	G	A	0.354823	-0.0785661	0.0169563	PWY.5667..CDP.diacylglycerol.biosynthesis.I	7738	GCST90027553	0.00276678	21.4632
rs11086863	8.62e-06	20	41783638	A	G	0.360961	-0.0782674	0.017591	PWY.5667..CDP.diacylglycerol.biosynthesis.I	7738	GCST90027553	0.00255178	19.7911
rs4476386	7.64e-06	2	49919228	G	C	0.5405	-0.0729334	0.0162973	PWY.5676..acetyl.CoA.fermentation.to.butanoate.II	7738	GCST90027554	0.00258147	20.022
rs10933259	3.9e-06	2	229353849	G	A	0.287092	0.0833518	0.0180549	PWY.5676..acetyl.CoA.fermentation.to.butanoate.II	7738	GCST90027554	0.00274673	21.3072
rs55906502	8.25e-06	4	141304509	G	A	0.0889034	0.130872	0.0293518	PWY.5676..acetyl.CoA.fermentation.to.butanoate.II	7738	GCST90027554	0.00256258	19.875
rs34218333	7.15e-06	8	124682971	A	T	0.206715	0.0915685	0.0203971	PWY.5676..acetyl.CoA.fermentation.to.butanoate.II	7738	GCST90027554	0.00259774	20.1484
rs7043302	1.47e-06	9	9139951	T	G	0.0508132	0.187733	0.0389839	PWY.5676..acetyl.CoA.fermentation.to.butanoate.II	7738	GCST90027554	0.00298803	23.1847
rs409534	4.15e-06	10	8111168	T	C	0.209549	-0.0932478	0.0202551	PWY.5676..acetyl.CoA.fermentation.to.butanoate.II	7738	GCST90027554	0.00273143	21.1882
rs4533289	1.19e-06	16	25933464	A	G	0.129961	-0.11869	0.0244319	PWY.5676..acetyl.CoA.fermentation.to.butanoate.II	7738	GCST90027554	0.00304062	23.594
rs11077815	2.94e-06	17	74389890	C	T	0.616275	-0.0791191	0.0169237	PWY.5676..acetyl.CoA.fermentation.to.butanoate.II	7738	GCST90027554	0.00281655	21.8503
rs150794	7.49e-06	21	43461809	G	C	0.791033	-0.0954321	0.0213054	PWY.5676..acetyl.CoA.fermentation.to.butanoate.II	7738	GCST90027554	0.00258617	20.0585
rs801356	9.61e-06	2	195540502	C	G	0.941383	0.154211	0.0348444	PWY.5686..UMP.biosynthesis	7738	GCST90027555	0.00252487	19.5818
rs111943101	8.53e-06	5	18816315	A	G	0.185595	-0.10313	0.0231675	PWY.5686..UMP.biosynthesis	7738	GCST90027555	0.00255428	19.8105
rs542914	3.62e-06	6	53376648	A	C	0.39647	0.0789129	0.0170354	PWY.5686..UMP.biosynthesis	7738	GCST90027555	0.00276541	21.4526
rs72918404	4.41e-06	6	96282103	C	T	0.147413	-0.105726	0.0230278	PWY.5686..UMP.biosynthesis	7738	GCST90027555	0.00271676	21.0741
rs217010	1.71e-06	7	140985728	A	T	0.544723	0.0783441	0.0163731	PWY.5686..UMP.biosynthesis	7738	GCST90027555	0.0029501	22.8895
rs10100272	4.06e-06	8	19491945	G	A	0.832233	0.104402	0.0226546	PWY.5686..UMP.biosynthesis	7738	GCST90027555	0.00273709	21.2322
rs7108080	4.41e-06	11	59726765	A	G	0.508635	-0.0769942	0.0167709	PWY.5686..UMP.biosynthesis	7738	GCST90027555	0.00271638	21.0712
rs754639	2.52e-06	17	80883567	A	G	0.33023	0.0870085	0.0184865	PWY.5686..UMP.biosynthesis	7738	GCST90027555	0.0028546	22.1464
rs7551751	6.15e-06	1	26525855	A	G	0.598166	0.0744567	0.0164681	PWY.5695..urate.biosynthesis.inosine.5..phosphate.degradation	7738	GCST90027556	0.00263478	20.4365
rs57434716	8.32e-06	4	36080659	A	G	0.325696	0.0773641	0.0173592	PWY.5695..urate.biosynthesis.inosine.5..phosphate.degradation	7738	GCST90027556	0.00256022	19.8567
rs10057035	9.47e-06	5	121944409	C	T	0.333288	-0.0765501	0.0172837	PWY.5695..urate.biosynthesis.inosine.5..phosphate.degradation	7738	GCST90027556	0.00252866	19.6113
rs116873962	8e-06	7	148564384	T	G	0.13023	0.110536	0.0247545	PWY.5695..urate.biosynthesis.inosine.5..phosphate.degradation	7738	GCST90027556	0.00257009	19.9334
rs560351	8.72e-06	8	98459152	T	A	0.823673	0.0969695	0.0218065	PWY.5695..urate.biosynthesis.inosine.5..phosphate.degradation	7738	GCST90027556	0.00254895	19.7691
rs11139701	6.57e-06	9	72284326	C	T	0.127457	0.111525	0.0247432	PWY.5695..urate.biosynthesis.inosine.5..phosphate.degradation	7738	GCST90027556	0.00261856	20.3103
rs573126	7.3e-06	11	116276086	C	A	0.285267	-0.0818401	0.0182486	PWY.5695..urate.biosynthesis.inosine.5..phosphate.degradation	7738	GCST90027556	0.0025925	20.1077
rs98545	9.2e-06	12	2737295	T	C	0.128081	0.111512	0.0251428	PWY.5695..urate.biosynthesis.inosine.5..phosphate.degradation	7738	GCST90027556	0.00253561	19.6653
rs1561691	9.09e-06	15	71342992	A	G	0.851021	0.10183	0.022946	PWY.5695..urate.biosynthesis.inosine.5..phosphate.degradation	7738	GCST90027556	0.00253866	19.6891
rs11668451	6.41e-06	19	56821673	G	A	0.0913128	-0.127508	0.0282562	PWY.5695..urate.biosynthesis.inosine.5..phosphate.degradation	7738	GCST90027556	0.00262466	20.3578
rs111983634	7.33e-06	20	56448369	A	T	0.0574869	-0.165132	0.0368272	PWY.5695..urate.biosynthesis.inosine.5..phosphate.degradation	7738	GCST90027556	0.0025916	20.1007
rs4669688	4.93e-06	2	11233323	C	T	0.622084	0.146631	0.0321029	PWY.5705..allantoin.degradation.to.glyoxylate.III	7738	GCST90027557	0.00268884	20.857
rs3820904	7.81e-06	2	209329178	G	A	0.768846	-0.160534	0.03591	PWY.5705..allantoin.degradation.to.glyoxylate.III	7738	GCST90027557	0.00257604	19.9797
rs16851172	1.48e-06	3	105175449	G	A	0.193511	-0.190818	0.0396411	PWY.5705..allantoin.degradation.to.glyoxylate.III	7738	GCST90027557	0.00298551	23.1651
rs4683801	6.17e-06	3	139835537	G	A	0.273418	0.17208	0.0380662	PWY.5705..allantoin.degradation.to.glyoxylate.III	7738	GCST90027557	0.00263394	20.43
rs10937272	3.76e-07	3	186549155	G	C	0.338586	0.166947	0.0328605	PWY.5705..allantoin.degradation.to.glyoxylate.III	7738	GCST90027557	0.00332457	25.8047
rs28465688	4.59e-06	4	26341041	A	C	0.531041	0.140849	0.0307359	PWY.5705..allantoin.degradation.to.glyoxylate.III	7738	GCST90027557	0.00270651	20.9943
rs13140123	8.07e-06	4	40387831	A	T	0.0865392	-0.255831	0.0573178	PWY.5705..allantoin.degradation.to.glyoxylate.III	7738	GCST90027557	0.00256792	19.9166
rs7822956	1.68e-07	8	17719930	G	A	0.814694	0.211638	0.0404533	PWY.5705..allantoin.degradation.to.glyoxylate.III	7738	GCST90027557	0.00352466	27.3632
rs12449342	5.73e-06	17	41087400	A	G	0.722053	0.160955	0.0354844	PWY.5705..allantoin.degradation.to.glyoxylate.III	7738	GCST90027557	0.00265188	20.5695
rs16993923	7.57e-06	22	23199104	G	A	0.172361	-0.205762	0.0459587	PWY.5705..allantoin.degradation.to.glyoxylate.III	7738	GCST90027557	0.00258372	20.0394
rs10192555	5.74e-06	2	210233822	C	T	0.568064	0.105255	0.0232064	PWY.5791..1.4.dihydroxy.2.naphthoate.biosynthesis.II..plants.	7738	GCST90027558	0.00265146	20.5662
rs7691920	6.35e-06	4	57418400	G	A	0.702496	0.116198	0.0257387	PWY.5791..1.4.dihydroxy.2.naphthoate.biosynthesis.II..plants.	7738	GCST90027558	0.00262697	20.3757
rs80031880	5.77e-06	4	85114600	C	T	0.0649738	0.251853	0.0555391	PWY.5791..1.4.dihydroxy.2.naphthoate.biosynthesis.II..plants.	7738	GCST90027558	0.00265043	20.5582
rs3846235	7.43e-06	4	144227841	T	C	0.415117	-0.10545	0.0235326	PWY.5791..1.4.dihydroxy.2.naphthoate.biosynthesis.II..plants.	7738	GCST90027558	0.00258818	20.0741
rs207254	1.98e-06	6	90810572	C	G	0.49049	0.109973	0.0231251	PWY.5791..1.4.dihydroxy.2.naphthoate.biosynthesis.II..plants.	7738	GCST90027558	0.00291411	22.6095
rs62465767	9.82e-06	7	51667991	A	G	0.0949348	0.177111	0.040061	PWY.5791..1.4.dihydroxy.2.naphthoate.biosynthesis.II..plants.	7738	GCST90027558	0.00251956	19.5405
rs4585628	7.46e-06	7	70997867	G	A	0.104614	0.170362	0.038025	PWY.5791..1.4.dihydroxy.2.naphthoate.biosynthesis.II..plants.	7738	GCST90027558	0.00258733	20.0675
rs11761901	7.75e-07	7	115891686	A	G	0.213855	-0.137544	0.0278344	PWY.5791..1.4.dihydroxy.2.naphthoate.biosynthesis.II..plants.	7738	GCST90027558	0.00314575	24.4123
rs28634397	3.44e-06	8	5176782	T	C	0.079774	0.196644	0.042355	PWY.5791..1.4.dihydroxy.2.naphthoate.biosynthesis.II..plants.	7738	GCST90027558	0.0027779	21.5497
rs9886448	5.47e-06	8	26369707	C	T	0.123965	-0.15792	0.0347403	PWY.5791..1.4.dihydroxy.2.naphthoate.biosynthesis.II..plants.	7738	GCST90027558	0.00266329	20.6582
rs61861701	4.39e-07	10	112365004	G	A	0.247235	0.138831	0.0274846	PWY.5791..1.4.dihydroxy.2.naphthoate.biosynthesis.II..plants.	7738	GCST90027558	0.00328651	25.5083
rs34011530	7.93e-06	11	1689461	G	C	0.18175	-0.134451	0.0300979	PWY.5791..1.4.dihydroxy.2.naphthoate.biosynthesis.II..plants.	7738	GCST90027558	0.00257223	19.9501
rs10793056	5.73e-06	11	72760165	C	T	0.506205	-0.104156	0.0229619	PWY.5791..1.4.dihydroxy.2.naphthoate.biosynthesis.II..plants.	7738	GCST90027558	0.002652	20.5704
rs996888	2.94e-06	11	119428158	G	A	0.902701	-0.182271	0.0389881	PWY.5791..1.4.dihydroxy.2.naphthoate.biosynthesis.II..plants.	7738	GCST90027558	0.00281654	21.8503
rs12327456	1.77e-06	18	1485613	T	A	0.20964	0.13543	0.0283437	PWY.5791..1.4.dihydroxy.2.naphthoate.biosynthesis.II..plants.	7738	GCST90027558	0.00294178	22.8248
rs2834173	4.73e-06	21	34656070	C	T	0.424138	-0.107002	0.0233815	PWY.5791..1.4.dihydroxy.2.naphthoate.biosynthesis.II..plants.	7738	GCST90027558	0.00269921	20.9376
rs9941912	1.58e-06	22	27299411	C	G	0.0607982	-0.239966	0.0499897	PWY.5791..1.4.dihydroxy.2.naphthoate.biosynthesis.II..plants.	7738	GCST90027558	0.00296905	23.037
rs2010010	1.13e-06	5	153760270	C	T	0.231858	0.172641	0.0354684	PWY.5838..superpathway.of.menaquinol.8.biosynthesis.I	7738	GCST90027559	0.00305243	23.6859
rs1551680	9.75e-06	10	127858540	T	C	0.0532869	0.304768	0.0689124	PWY.5838..superpathway.of.menaquinol.8.biosynthesis.I	7738	GCST90027559	0.00252127	19.5539
rs8045590	3.8e-06	16	6114071	A	C	0.888889	0.212173	0.0459052	PWY.5838..superpathway.of.menaquinol.8.biosynthesis.I	7738	GCST90027559	0.00275314	21.3571
rs71323853	5.96e-06	21	24098134	A	G	0.0852969	-0.243918	0.0538717	PWY.5838..superpathway.of.menaquinol.8.biosynthesis.I	7738	GCST90027559	0.00264233	20.4952
rs76253510	3.27e-06	1	210801894	A	G	0.0672308	0.321464	0.0690886	PWY.5850..superpathway.of.menaquinol.6.biosynthesis.I	7738	GCST90027560	0.00279003	21.6441
rs4306193	9.88e-06	1	211211672	A	C	0.494895	0.147132	0.0332888	PWY.5850..superpathway.of.menaquinol.6.biosynthesis.I	7738	GCST90027560	0.00251822	19.5302
rs4075150	2.61e-06	2	228253609	A	G	0.500912	-0.159952	0.0340355	PWY.5850..superpathway.of.menaquinol.6.biosynthesis.I	7738	GCST90027560	0.00284609	22.0802
rs6444585	6.96e-06	3	191377850	A	G	0.683973	0.170074	0.037838	PWY.5850..superpathway.of.menaquinol.6.biosynthesis.I	7738	GCST90027560	0.00260412	20.198
rs11753487	2.17e-06	6	26341314	C	T	0.133847	-0.253668	0.0535559	PWY.5850..superpathway.of.menaquinol.6.biosynthesis.I	7738	GCST90027560	0.00289088	22.4287
rs875897	2.99e-06	7	27200855	G	C	0.867016	-0.241421	0.0516772	PWY.5850..superpathway.of.menaquinol.6.biosynthesis.I	7738	GCST90027560	0.00281256	21.8193
rs10239134	6.44e-06	7	51711361	A	G	0.103567	0.248673	0.055122	PWY.5850..superpathway.of.menaquinol.6.biosynthesis.I	7738	GCST90027560	0.00262324	20.3467
rs11824678	7.28e-06	11	98326473	C	A	0.105913	0.247837	0.0552553	PWY.5850..superpathway.of.menaquinol.6.biosynthesis.I	7738	GCST90027560	0.00259316	20.1128
rs35620562	8.48e-06	12	47931524	C	T	0.189708	-0.195456	0.0438952	PWY.5850..superpathway.of.menaquinol.6.biosynthesis.I	7738	GCST90027560	0.00255579	19.8222
rs3865408	1.94e-06	18	24418874	T	A	0.104985	-0.274957	0.0577701	PWY.5850..superpathway.of.menaquinol.6.biosynthesis.I	7738	GCST90027560	0.00291894	22.647
rs62112542	5.5e-06	19	4940950	A	G	0.235468	-0.184047	0.0404972	PWY.5850..superpathway.of.menaquinol.6.biosynthesis.I	7738	GCST90027560	0.00266209	20.6489
rs242053	8.99e-06	1	4751878	T	C	0.058192	-0.218655	0.049245	PWY.5913..TCA.cycle.VI..obligate.autotrophs.	7738	GCST90027561	0.00254133	19.7098
rs2616174	3.75e-06	8	20598737	T	C	0.257394	-0.111196	0.0240432	PWY.5913..TCA.cycle.VI..obligate.autotrophs.	7738	GCST90027561	0.00275653	21.3835
rs12006002	3.62e-06	9	18166899	T	C	0.339664	-0.100171	0.0216243	PWY.5913..TCA.cycle.VI..obligate.autotrophs.	7738	GCST90027561	0.0027655	21.4533
rs61828192	1.13e-07	10	8881717	G	C	0.147456	0.160365	0.0302332	PWY.5913..TCA.cycle.VI..obligate.autotrophs.	7738	GCST90027561	0.00362282	28.1281
rs17175056	5.03e-06	13	94779284	G	A	0.121156	0.14359	0.0314645	PWY.5913..TCA.cycle.VI..obligate.autotrophs.	7738	GCST90027561	0.00268419	20.8208
rs28490985	8.96e-06	15	53566746	A	T	0.226437	0.113361	0.0255265	PWY.5913..TCA.cycle.VI..obligate.autotrophs.	7738	GCST90027561	0.00254219	19.7165
rs6052371	5.69e-06	20	4103365	T	C	0.214021	0.117615	0.0259209	PWY.5913..TCA.cycle.VI..obligate.autotrophs.	7738	GCST90027561	0.00265364	20.5832
rs2826386	2.96e-06	21	21925160	T	C	0.416276	0.099493	0.0212898	PWY.5913..TCA.cycle.VI..obligate.autotrophs.	7738	GCST90027561	0.00281441	21.8337
rs743920	2.5e-06	22	29621128	G	C	0.126928	-0.166238	0.0353105	PWY.5913..TCA.cycle.VI..obligate.autotrophs.	7738	GCST90027561	0.00285614	22.1584
rs12087936	2.99e-06	1	59539724	A	G	0.141332	-0.145661	0.0311788	PWY.5918..superpathay.of.heme.biosynthesis.from.glutamate	7738	GCST90027562	0.00281265	21.82
rs76525743	1.48e-06	1	157073611	C	T	0.074339	0.199721	0.0414867	PWY.5918..superpathay.of.heme.biosynthesis.from.glutamate	7738	GCST90027562	0.00298608	23.1695
rs68116107	9.69e-06	2	43318406	G	A	0.111485	0.161386	0.0364803	PWY.5918..superpathay.of.heme.biosynthesis.from.glutamate	7738	GCST90027562	0.00252282	19.5659
rs35586568	8.67e-06	2	116600118	A	G	0.0535691	0.228485	0.0513702	PWY.5918..superpathay.of.heme.biosynthesis.from.glutamate	7738	GCST90027562	0.0025501	19.778
rs4831157	1.89e-06	3	116463392	C	G	0.436833	0.108553	0.0227817	PWY.5918..superpathay.of.heme.biosynthesis.from.glutamate	7738	GCST90027562	0.00292554	22.6984
rs2913384	5.94e-06	5	158070705	A	G	0.924665	-0.188034	0.0415236	PWY.5918..superpathay.of.heme.biosynthesis.from.glutamate	7738	GCST90027562	0.00264305	20.5008
rs10089785	8.46e-06	8	109599969	C	T	0.401736	0.101733	0.0228451	PWY.5918..superpathay.of.heme.biosynthesis.from.glutamate	7738	GCST90027562	0.00255621	19.8255
rs61344468	3.87e-06	17	9910617	G	A	0.124387	-0.156927	0.0339806	PWY.5918..superpathay.of.heme.biosynthesis.from.glutamate	7738	GCST90027562	0.00274856	21.3215
rs7221236	8.63e-06	17	68888753	G	A	0.638583	0.10055	0.0226016	PWY.5918..superpathay.of.heme.biosynthesis.from.glutamate	7738	GCST90027562	0.00255123	19.7868
rs2116877	9.04e-06	19	11358440	T	C	0.902589	-0.164697	0.0371034	PWY.5918..superpathay.of.heme.biosynthesis.from.glutamate	7738	GCST90027562	0.00253988	19.6985
rs2078597	6.19e-07	1	34890247	G	A	0.10434	-0.294388	0.059051	PWY.5920..superpathway.of.heme.biosynthesis.from.glycine	7738	GCST90027563	0.00320158	24.847
rs56931274	8.64e-06	3	111726462	T	G	0.283056	-0.175476	0.0394446	PWY.5920..superpathway.of.heme.biosynthesis.from.glycine	7738	GCST90027563	0.00255106	19.7855
rs147911740	1.31e-06	7	105312606	A	G	0.0662413	0.345903	0.0714976	PWY.5920..superpathway.of.heme.biosynthesis.from.glycine	7738	GCST90027563	0.00301569	23.3999
rs11771094	8.65e-06	7	138346224	A	G	0.400993	-0.158301	0.0355869	PWY.5920..superpathway.of.heme.biosynthesis.from.glycine	7738	GCST90027563	0.00255066	19.7823
rs10429455	3.47e-06	9	13608357	C	G	0.51264	-0.164629	0.0354734	PWY.5920..superpathway.of.heme.biosynthesis.from.glycine	7738	GCST90027563	0.00277568	21.5324
rs74471865	9.42e-06	11	7355578	A	G	0.0533491	0.341856	0.0771678	PWY.5920..superpathway.of.heme.biosynthesis.from.glycine	7738	GCST90027563	0.0025298	19.6201
rs7125672	7.41e-07	11	90954660	G	A	0.562181	-0.178111	0.0359808	PWY.5920..superpathway.of.heme.biosynthesis.from.glycine	7738	GCST90027563	0.00315674	24.4979
rs414161	7.91e-06	12	92689173	G	A	0.28364	0.169392	0.0379151	PWY.5920..superpathway.of.heme.biosynthesis.from.glycine	7738	GCST90027563	0.00257284	19.9548
rs12821396	5.81e-07	12	108292384	T	C	0.0510083	0.396267	0.0792925	PWY.5920..superpathway.of.heme.biosynthesis.from.glycine	7738	GCST90027563	0.00321724	24.9689
rs73160295	9.77e-06	12	130397167	A	G	0.100678	-0.257202	0.0581614	PWY.5920..superpathway.of.heme.biosynthesis.from.glycine	7738	GCST90027563	0.00252089	19.5509
rs34838879	1.82e-06	13	24754695	G	A	0.0559422	0.416083	0.0871847	PWY.5920..superpathway.of.heme.biosynthesis.from.glycine	7738	GCST90027563	0.00293477	22.7702
rs79195460	7.12e-06	1	26717588	T	C	0.0548497	0.193987	0.043204	PWY.5941..glycogen.degradation.II..eukaryotic.	7738	GCST90027564	0.00259858	20.155
rs73816874	8.45e-06	3	16696363	T	C	0.434074	0.0869627	0.0195266	PWY.5941..glycogen.degradation.II..eukaryotic.	7738	GCST90027564	0.00255665	19.8289
rs2484671	4.69e-06	10	44201902	C	G	0.0962477	-0.156409	0.0341626	PWY.5941..glycogen.degradation.II..eukaryotic.	7738	GCST90027564	0.00270159	20.9561
rs4148913	2.72e-06	10	73729752	G	A	0.443434	0.0924275	0.019703	PWY.5941..glycogen.degradation.II..eukaryotic.	7738	GCST90027564	0.00283581	22.0002
rs78689694	2.89e-06	11	126234820	C	G	0.149301	0.125408	0.0268035	PWY.5941..glycogen.degradation.II..eukaryotic.	7738	GCST90027564	0.00282106	21.8855
rs118026734	6.5e-06	15	60017171	T	C	0.0577757	0.205727	0.0456228	PWY.5941..glycogen.degradation.II..eukaryotic.	7738	GCST90027564	0.00262091	20.3286
rs321605	3.83e-06	17	33879260	T	C	0.607674	-0.0920684	0.0199262	PWY.5941..glycogen.degradation.II..eukaryotic.	7738	GCST90027564	0.00275136	21.3432
rs12606812	4.99e-06	18	44123969	T	G	0.574679	0.0896761	0.0196441	PWY.5941..glycogen.degradation.II..eukaryotic.	7738	GCST90027564	0.00268593	20.8343
rs3764571	5.84e-06	19	376382	C	T	0.307387	-0.0948593	0.020931	PWY.5941..glycogen.degradation.II..eukaryotic.	7738	GCST90027564	0.00264728	20.5337
rs9979263	9.83e-06	21	18002498	G	A	0.714393	0.110587	0.025015	PWY.5941..glycogen.degradation.II..eukaryotic.	7738	GCST90027564	0.00251932	19.5387
rs16824588	6.3e-06	1	1900232	C	T	0.417526	-0.0812684	0.017996	PWY.5971..palmitate.biosynthesis.II..bacteria.and.plants.	7738	GCST90027565	0.00262856	20.3882
rs3936142	8.34e-07	2	134471302	A	G	0.70319	0.0982908	0.0199481	PWY.5971..palmitate.biosynthesis.II..bacteria.and.plants.	7738	GCST90027565	0.00312778	24.2724
rs831864	3.82e-06	2	182263951	C	T	0.903397	0.146258	0.0316506	PWY.5971..palmitate.biosynthesis.II..bacteria.and.plants.	7738	GCST90027565	0.002752	21.3482
rs58803641	3.89e-06	2	228235929	G	A	0.117129	0.1277	0.0276583	PWY.5971..palmitate.biosynthesis.II..bacteria.and.plants.	7738	GCST90027565	0.0027473	21.3116
rs936232	3.79e-06	4	25813070	A	G	0.355818	-0.0863461	0.0186802	PWY.5971..palmitate.biosynthesis.II..bacteria.and.plants.	7738	GCST90027565	0.00275356	21.3604
rs10065090	7.61e-06	5	18433482	G	A	0.0795024	0.147556	0.0329661	PWY.5971..palmitate.biosynthesis.II..bacteria.and.plants.	7738	GCST90027565	0.00258242	20.0293
rs1154029	9.59e-06	6	153880741	C	T	0.518805	-0.0817275	0.0184649	PWY.5971..palmitate.biosynthesis.II..bacteria.and.plants.	7738	GCST90027565	0.00252533	19.5854
rs12357875	3.06e-06	10	11424595	T	C	0.0746233	0.157672	0.0337872	PWY.5971..palmitate.biosynthesis.II..bacteria.and.plants.	7738	GCST90027565	0.00280645	21.7718
rs28416225	6.27e-06	10	102589112	A	G	0.20514	-0.109389	0.0242163	PWY.5971..palmitate.biosynthesis.II..bacteria.and.plants.	7738	GCST90027565	0.00263003	20.3995
rs1453942	3.43e-06	11	81791571	G	A	0.559055	0.0838797	0.0180643	PWY.5971..palmitate.biosynthesis.II..bacteria.and.plants.	7738	GCST90027565	0.00277864	21.5555
rs1436177	2.32e-06	12	88229346	A	G	0.243165	-0.0999631	0.0211644	PWY.5971..palmitate.biosynthesis.II..bacteria.and.plants.	7738	GCST90027565	0.00287466	22.3025
rs12605920	9.99e-06	18	66168243	T	C	0.0546815	-0.181525	0.0410936	PWY.5971..palmitate.biosynthesis.II..bacteria.and.plants.	7738	GCST90027565	0.00251536	19.5079
rs6083566	5.42e-06	20	2512347	C	A	0.692102	0.0896544	0.0197138	PWY.5971..palmitate.biosynthesis.II..bacteria.and.plants.	7738	GCST90027565	0.00266573	20.6772
rs2838445	1.23e-06	21	45362489	C	G	0.444064	0.0877575	0.0180908	PWY.5971..palmitate.biosynthesis.II..bacteria.and.plants.	7738	GCST90027565	0.00303185	23.5257
rs72676149	2e-07	1	63886832	T	C	0.0689379	-0.168586	0.032424	PWY.5973..cis.vaccenate.biosynthesis	7738	GCST90027566	0.0034815	27.027
rs36081122	4.52e-06	1	222555659	A	G	0.0672964	0.158488	0.0345607	PWY.5973..cis.vaccenate.biosynthesis	7738	GCST90027566	0.00271032	21.024
rs13139468	7.35e-06	4	65763976	G	A	0.754715	-0.0872292	0.0194561	PWY.5973..cis.vaccenate.biosynthesis	7738	GCST90027566	0.00259094	20.0956
rs1382794	5.17e-06	4	175961086	C	A	0.647738	-0.0839889	0.0184268	PWY.5973..cis.vaccenate.biosynthesis	7738	GCST90027566	0.00267762	20.7697
rs72815470	9.47e-06	5	174895622	A	T	0.0605177	-0.163954	0.0370193	PWY.5973..cis.vaccenate.biosynthesis	7738	GCST90027566	0.00252849	19.61
rs4278144	2.26e-06	8	62697207	C	A	0.35137	0.0814217	0.0172178	PWY.5973..cis.vaccenate.biosynthesis	7738	GCST90027566	0.00288166	22.3569
rs7072479	7.75e-06	10	67016812	C	A	0.476562	-0.0728056	0.0162802	PWY.5973..cis.vaccenate.biosynthesis	7738	GCST90027566	0.00257785	19.9938
rs4751058	1.37e-06	10	130874125	A	G	0.15327	-0.10964	0.022702	PWY.5973..cis.vaccenate.biosynthesis	7738	GCST90027566	0.00300523	23.3185
rs13377496	9.56e-06	11	132864099	T	C	0.0869516	-0.13346	0.0301469	PWY.5973..cis.vaccenate.biosynthesis	7738	GCST90027566	0.00252634	19.5932
rs2889496	1.15e-06	12	7837207	T	C	0.318099	0.0867878	0.0178446	PWY.5973..cis.vaccenate.biosynthesis	7738	GCST90027566	0.00304753	23.6477
rs11110734	9.44e-06	12	101667816	T	C	0.0881286	0.128847	0.0290875	PWY.5973..cis.vaccenate.biosynthesis	7738	GCST90027566	0.00252934	19.6166
rs2039970	7.69e-06	13	60910291	T	C	0.633698	0.0761333	0.0170182	PWY.5973..cis.vaccenate.biosynthesis	7738	GCST90027566	0.00257971	20.0082
rs2199729	7.5e-06	15	95204315	A	C	0.0812798	0.139488	0.0311437	PWY.5973..cis.vaccenate.biosynthesis	7738	GCST90027566	0.00258571	20.0549
rs17509881	8.98e-07	16	65124400	A	T	0.0603708	0.176081	0.0358414	PWY.5973..cis.vaccenate.biosynthesis	7738	GCST90027566	0.00310937	24.1291
rs483485	4.02e-06	18	77530693	T	C	0.917203	0.140699	0.0305173	PWY.5973..cis.vaccenate.biosynthesis	7738	GCST90027566	0.0027395	21.251
rs7268601	6.15e-06	20	59629172	A	T	0.31818	0.0814429	0.0180135	PWY.5973..cis.vaccenate.biosynthesis	7738	GCST90027566	0.00263474	20.4362
rs12611718	6.84e-06	2	177632714	A	G	0.554349	0.0747537	0.0166171	PWY.5989..stearate.biosynthesis.II..bacteria.and.plants.	7738	GCST90027567	0.00260851	20.2322
rs78561414	5.05e-06	2	228834910	C	T	0.132735	-0.111273	0.0243866	PWY.5989..stearate.biosynthesis.II..bacteria.and.plants.	7738	GCST90027567	0.00268336	20.8144
rs62191280	4.01e-06	2	242619175	C	G	0.168202	-0.1023	0.022186	PWY.5989..stearate.biosynthesis.II..bacteria.and.plants.	7738	GCST90027567	0.00274016	21.2561
rs114981645	9.23e-08	4	7235183	A	G	0.0535532	-0.198497	0.0371633	PWY.5989..stearate.biosynthesis.II..bacteria.and.plants.	7738	GCST90027567	0.00367325	28.521
rs1335509	3.15e-06	9	21753138	A	G	0.875546	-0.123858	0.0265736	PWY.5989..stearate.biosynthesis.II..bacteria.and.plants.	7738	GCST90027567	0.00279964	21.7188
rs2814198	9.14e-06	10	134035314	G	A	0.81567	-0.0930354	0.0209704	PWY.5989..stearate.biosynthesis.II..bacteria.and.plants.	7738	GCST90027567	0.00253718	19.6776
rs1945878	1.47e-06	11	81068570	C	T	0.841539	0.10788	0.0224058	PWY.5989..stearate.biosynthesis.II..bacteria.and.plants.	7738	GCST90027567	0.00298699	23.1766
rs73210347	2.15e-06	13	59829586	T	A	0.0998431	0.131763	0.0278078	PWY.5989..stearate.biosynthesis.II..bacteria.and.plants.	7738	GCST90027567	0.00289312	22.4461
rs17565738	7.65e-06	1	220454111	C	T	0.130595	0.109393	0.0244461	PWY.6121..5.aminoimidazole.ribonucleotide.biosynthesis.I	7738	GCST90027568	0.00258112	20.0192
rs7422743	3.75e-06	2	76674303	T	C	0.640166	0.0778904	0.0168419	PWY.6121..5.aminoimidazole.ribonucleotide.biosynthesis.I	7738	GCST90027568	0.00275651	21.3833
rs949889	1.94e-06	2	116156419	T	C	0.823369	-0.0989242	0.0207844	PWY.6121..5.aminoimidazole.ribonucleotide.biosynthesis.I	7738	GCST90027568	0.00291899	22.6474
rs13013209	8.37e-06	2	152500449	G	C	0.494561	-0.0755064	0.0169473	PWY.6121..5.aminoimidazole.ribonucleotide.biosynthesis.I	7738	GCST90027568	0.00255874	19.8452
rs2356936	8.13e-06	4	146983818	G	C	0.752605	-0.0826788	0.0185312	PWY.6121..5.aminoimidazole.ribonucleotide.biosynthesis.I	7738	GCST90027568	0.00256589	19.9008
rs9404304	5.47e-06	6	103485557	T	C	0.20735	0.0926412	0.0203797	PWY.6121..5.aminoimidazole.ribonucleotide.biosynthesis.I	7738	GCST90027568	0.00266334	20.6586
rs4960720	1.59e-06	7	155059791	G	T	0.841949	0.103922	0.0216546	PWY.6121..5.aminoimidazole.ribonucleotide.biosynthesis.I	7738	GCST90027568	0.00296753	23.0251
rs7012282	4.58e-06	8	17620546	C	G	0.130547	-0.108652	0.0237076	PWY.6121..5.aminoimidazole.ribonucleotide.biosynthesis.I	7738	GCST90027568	0.00270706	20.9986
rs3858437	7.89e-06	11	32385658	A	G	0.227581	0.08431	0.0188692	PWY.6121..5.aminoimidazole.ribonucleotide.biosynthesis.I	7738	GCST90027568	0.00257338	19.959
rs112199808	4.05e-06	19	35666550	A	C	0.0920788	-0.129859	0.028176	PWY.6121..5.aminoimidazole.ribonucleotide.biosynthesis.I	7738	GCST90027568	0.00273758	21.2361
rs415502	9.02e-06	20	54103522	C	A	0.539416	0.0706113	0.0159058	PWY.6121..5.aminoimidazole.ribonucleotide.biosynthesis.I	7738	GCST90027568	0.00254043	19.7028
rs79744905	8.72e-06	2	57311388	C	A	0.16705	0.0965123	0.0217047	PWY.6123..inosine.5..phosphate.biosynthesis.I	7738	GCST90027569	0.0025487	19.7671
rs7713337	1.49e-06	5	75029784	C	T	0.348096	0.0823339	0.0171058	PWY.6123..inosine.5..phosphate.biosynthesis.I	7738	GCST90027569	0.002985	23.1611
rs2555143	7.62e-06	11	6541580	G	T	0.611075	0.073762	0.0164806	PWY.6123..inosine.5..phosphate.biosynthesis.I	7738	GCST90027569	0.00258208	20.0267
rs1802608	6.24e-06	11	71850722	T	C	0.0601283	-0.156526	0.0346435	PWY.6123..inosine.5..phosphate.biosynthesis.I	7738	GCST90027569	0.00263121	20.4087
rs3217852	9.48e-06	12	4397766	C	G	0.221903	-0.0863884	0.0195063	PWY.6123..inosine.5..phosphate.biosynthesis.I	7738	GCST90027569	0.00252833	19.6087
rs1076198	8.35e-06	17	31350133	T	G	0.171427	0.0948556	0.0212868	PWY.6123..inosine.5..phosphate.biosynthesis.I	7738	GCST90027569	0.00255954	19.8514
rs7236342	1.4e-06	18	45875156	G	C	0.499865	-0.0790259	0.0163769	PWY.6123..inosine.5..phosphate.biosynthesis.I	7738	GCST90027569	0.00300015	23.279
rs12035670	2.73e-06	1	52532634	T	C	0.332632	-0.0832324	0.0177472	PWY.6125..superpathway.of.guanosine.nucleotides.de.novo.biosynthesis.II	7738	GCST90027570	0.00283442	21.9894
rs67977127	2.64e-07	2	100179357	G	C	0.157117	0.121055	0.0235185	PWY.6125..superpathway.of.guanosine.nucleotides.de.novo.biosynthesis.II	7738	GCST90027570	0.0034122	26.4872
rs72923573	6.59e-06	2	193554633	A	G	0.115623	0.117939	0.0261704	PWY.6125..superpathway.of.guanosine.nucleotides.de.novo.biosynthesis.II	7738	GCST90027570	0.00261775	20.3041
rs838736	9.61e-06	2	234324232	A	G	0.539543	0.0730335	0.0165018	PWY.6125..superpathway.of.guanosine.nucleotides.de.novo.biosynthesis.II	7738	GCST90027570	0.00252498	19.5827
rs10484603	2.97e-06	6	155724578	G	A	0.105581	0.138656	0.0296705	PWY.6125..superpathway.of.guanosine.nucleotides.de.novo.biosynthesis.II	7738	GCST90027570	0.00281432	21.833
rs62444998	5.76e-06	7	38373860	C	A	0.114578	-0.117753	0.025966	PWY.6125..superpathway.of.guanosine.nucleotides.de.novo.biosynthesis.II	7738	GCST90027570	0.00265067	20.5601
rs4917011	3.09e-06	7	50251614	T	C	0.223025	-0.0923215	0.0197904	PWY.6125..superpathway.of.guanosine.nucleotides.de.novo.biosynthesis.II	7738	GCST90027570	0.00280445	21.7562
rs11259346	9.58e-06	10	14838247	T	C	0.325841	0.0779607	0.0176125	PWY.6125..superpathway.of.guanosine.nucleotides.de.novo.biosynthesis.II	7738	GCST90027570	0.0025257	19.5883
rs117176738	4.48e-06	11	72339729	G	A	0.0555993	-0.164783	0.0359195	PWY.6125..superpathway.of.guanosine.nucleotides.de.novo.biosynthesis.II	7738	GCST90027570	0.00271241	21.0402
rs141529746	9.03e-06	19	6149947	A	G	0.15493	-0.104617	0.023567	PWY.6125..superpathway.of.guanosine.nucleotides.de.novo.biosynthesis.II	7738	GCST90027570	0.00254017	19.7008
rs2831866	2.9e-06	21	29874982	A	G	0.0718476	-0.168153	0.0359473	PWY.6125..superpathway.of.guanosine.nucleotides.de.novo.biosynthesis.II	7738	GCST90027570	0.00281983	21.8759
rs9428255	7.46e-06	1	119110848	T	C	0.915129	-0.13401	0.0299121	PWY.6147..6.hydroxymethyl.dihydropterin.diphosphate.biosynthesis.I	7738	GCST90027571	0.00258719	20.0664
rs73021847	9.93e-06	1	158980874	C	T	0.055348	0.167156	0.0378294	PWY.6147..6.hydroxymethyl.dihydropterin.diphosphate.biosynthesis.I	7738	GCST90027571	0.00251689	19.5198
rs993597	8.02e-06	3	67794218	G	A	0.752699	-0.0846073	0.0189502	PWY.6147..6.hydroxymethyl.dihydropterin.diphosphate.biosynthesis.I	7738	GCST90027571	0.00256946	19.9286
rs1813601	8.75e-06	4	21271512	C	A	0.701239	0.0790939	0.0177905	PWY.6147..6.hydroxymethyl.dihydropterin.diphosphate.biosynthesis.I	7738	GCST90027571	0.00254784	19.7604
rs11732083	3.91e-06	4	137349221	A	C	0.231878	0.0887252	0.0192215	PWY.6147..6.hydroxymethyl.dihydropterin.diphosphate.biosynthesis.I	7738	GCST90027571	0.00274596	21.3013
rs1366290	2.33e-06	8	59941575	G	A	0.469278	-0.07591	0.016073	PWY.6147..6.hydroxymethyl.dihydropterin.diphosphate.biosynthesis.I	7738	GCST90027571	0.00287426	22.2994
rs7462652	4.75e-06	8	135439952	G	C	0.52246	0.0731884	0.0159961	PWY.6147..6.hydroxymethyl.dihydropterin.diphosphate.biosynthesis.I	7738	GCST90027571	0.00269807	20.9287
rs10792007	6.65e-07	11	68728397	C	T	0.565991	0.0803808	0.0161686	PWY.6147..6.hydroxymethyl.dihydropterin.diphosphate.biosynthesis.I	7738	GCST90027571	0.00318379	24.7085
rs2714053	4.85e-08	11	123312063	G	A	0.598328	-0.0959623	0.017586	PWY.6147..6.hydroxymethyl.dihydropterin.diphosphate.biosynthesis.I	7738	GCST90027571	0.00383327	29.7683
rs77651025	9.53e-06	13	103878538	C	G	0.0568179	0.16522	0.0373153	PWY.6147..6.hydroxymethyl.dihydropterin.diphosphate.biosynthesis.I	7738	GCST90027571	0.0025271	19.5992
rs2548882	3.48e-06	16	78716583	C	A	0.822267	-0.100029	0.0215575	PWY.6147..6.hydroxymethyl.dihydropterin.diphosphate.biosynthesis.I	7738	GCST90027571	0.00277473	21.525
rs1940600	3.09e-06	18	5888920	T	G	0.59842	0.0791541	0.0169686	PWY.6147..6.hydroxymethyl.dihydropterin.diphosphate.biosynthesis.I	7738	GCST90027571	0.00280418	21.7541
rs73401412	3.48e-06	18	24097691	T	C	0.143375	-0.115537	0.024899	PWY.6147..6.hydroxymethyl.dihydropterin.diphosphate.biosynthesis.I	7738	GCST90027571	0.00277488	21.5262
rs11090280	5.74e-06	22	24028412	C	T	0.484462	0.0724173	0.0159664	PWY.6147..6.hydroxymethyl.dihydropterin.diphosphate.biosynthesis.I	7738	GCST90027571	0.00265149	20.5665
rs5771226	9.32e-06	22	50639528	C	T	0.535523	-0.0723826	0.0163305	PWY.6147..6.hydroxymethyl.dihydropterin.diphosphate.biosynthesis.I	7738	GCST90027571	0.00253243	19.6406
rs7513344	1.79e-09	1	4220095	A	C	0.0865728	0.181259	0.0301318	PWY.6151..S.adenosyl.L.methionine.cycle.I	7738	GCST90027572	0.00465474	36.1774
rs79033343	6.09e-06	1	183289020	T	C	0.0748113	-0.137929	0.0304922	PWY.6151..S.adenosyl.L.methionine.cycle.I	7738	GCST90027572	0.00263728	20.456
rs1751578	3.05e-06	1	208172725	T	C	0.446455	-0.0769954	0.0164974	PWY.6151..S.adenosyl.L.methionine.cycle.I	7738	GCST90027572	0.00280705	21.7764
rs62314649	3.96e-06	4	137651020	A	G	0.144953	-0.108276	0.0234693	PWY.6151..S.adenosyl.L.methionine.cycle.I	7738	GCST90027572	0.00274308	21.2788
rs6879880	2.19e-06	5	169646064	C	T	0.384954	0.0768625	0.0162327	PWY.6151..S.adenosyl.L.methionine.cycle.I	7738	GCST90027572	0.00288912	22.415
rs12530267	1.46e-06	6	15736512	A	G	0.19027	0.0987123	0.0204932	PWY.6151..S.adenosyl.L.methionine.cycle.I	7738	GCST90027572	0.00298947	23.1959
rs11994131	9.41e-06	8	132868221	G	A	0.453585	-0.0706273	0.0159416	PWY.6151..S.adenosyl.L.methionine.cycle.I	7738	GCST90027572	0.00253018	19.6232
rs12833807	2.5e-06	12	94289723	G	C	0.464291	0.0764044	0.0162284	PWY.6151..S.adenosyl.L.methionine.cycle.I	7738	GCST90027572	0.00285636	22.1601
rs116996492	5.89e-07	15	101676776	T	C	0.113678	-0.140893	0.0282078	PWY.6151..S.adenosyl.L.methionine.cycle.I	7738	GCST90027572	0.00321377	24.9419
rs2827430	3.19e-06	21	23720260	A	G	0.077787	-0.140764	0.03022	PWY.6151..S.adenosyl.L.methionine.cycle.I	7738	GCST90027572	0.00279607	21.691
rs4818783	5.18e-06	21	46916737	G	C	0.121313	-0.111704	0.024511	PWY.6151..S.adenosyl.L.methionine.cycle.I	7738	GCST90027572	0.00267682	20.7635
rs2235334	1.1e-07	22	37904251	C	T	0.528302	-0.0835144	0.0157276	PWY.6151..S.adenosyl.L.methionine.cycle.I	7738	GCST90027572	0.0036307	28.1894
rs1807675	8.31e-06	22	50067994	G	T	0.616935	-0.0726953	0.0163102	PWY.6151..S.adenosyl.L.methionine.cycle.I	7738	GCST90027572	0.00256065	19.86
rs2813909	2.93e-06	1	244778044	T	C	0.220554	0.0906401	0.0193856	PWY.6163..chorismate.biosynthesis.from.3.dehydroquinate	7738	GCST90027573	0.00281725	21.8559
rs4581848	8.15e-06	2	159280415	C	T	0.0517591	0.176156	0.0394872	PWY.6163..chorismate.biosynthesis.from.3.dehydroquinate	7738	GCST90027573	0.00256529	19.8961
rs75060356	2.41e-06	6	168170440	A	G	0.201451	-0.0951399	0.0201767	PWY.6163..chorismate.biosynthesis.from.3.dehydroquinate	7738	GCST90027573	0.00286517	22.2286
rs1093520	3.01e-06	7	98159418	G	T	0.915857	0.155616	0.033323	PWY.6163..chorismate.biosynthesis.from.3.dehydroquinate	7738	GCST90027573	0.00281041	21.8026
rs62568138	5.92e-06	9	79596268	G	A	0.057462	0.161024	0.0355535	PWY.6163..chorismate.biosynthesis.from.3.dehydroquinate	7738	GCST90027573	0.00264385	20.507
rs113358976	8.65e-06	12	78122978	C	A	0.0665154	0.1485	0.0333825	PWY.6163..chorismate.biosynthesis.from.3.dehydroquinate	7738	GCST90027573	0.00255079	19.7834
rs73200771	1.05e-06	12	88286940	A	G	0.0520806	-0.174885	0.0358193	PWY.6163..chorismate.biosynthesis.from.3.dehydroquinate	7738	GCST90027573	0.00307118	23.8318
rs62097226	3.08e-06	18	32384187	A	T	0.0639117	0.159255	0.0341364	PWY.6163..chorismate.biosynthesis.from.3.dehydroquinate	7738	GCST90027573	0.00280479	21.7589
rs7263922	2.46e-06	20	50014608	T	C	0.232747	0.089691	0.0190361	PWY.6163..chorismate.biosynthesis.from.3.dehydroquinate	7738	GCST90027573	0.00286068	22.1937
rs136110	2.2e-06	22	47369660	C	T	0.208243	0.095786	0.0202343	PWY.6163..chorismate.biosynthesis.from.3.dehydroquinate	7738	GCST90027573	0.00288765	22.4035
rs10515768	5.25e-06	5	158084494	C	T	0.494986	0.0758433	0.0166525	PWY.621..sucrose.degradation.III..sucrose.invertase.	7738	GCST90027574	0.00267352	20.7378
rs1221558	2.76e-06	6	91109033	T	G	0.805197	-0.097888	0.0208796	PWY.621..sucrose.degradation.III..sucrose.invertase.	7738	GCST90027574	0.00283238	21.9736
rs734738	8.37e-06	6	134568921	T	C	0.544809	0.0769765	0.0172771	PWY.621..sucrose.degradation.III..sucrose.invertase.	7738	GCST90027574	0.00255879	19.8456
rs7798564	3.67e-06	7	21965073	T	C	0.82517	-0.0977785	0.0211209	PWY.621..sucrose.degradation.III..sucrose.invertase.	7738	GCST90027574	0.00276204	21.4263
rs7989040	1.28e-06	13	104401268	A	G	0.0848581	-0.14697	0.0303512	PWY.621..sucrose.degradation.III..sucrose.invertase.	7738	GCST90027574	0.00302106	23.4417
rs75967282	3.43e-07	17	59520438	C	G	0.0514132	-0.191576	0.0375793	PWY.621..sucrose.degradation.III..sucrose.invertase.	7738	GCST90027574	0.00334734	25.982
rs6504045	3.01e-06	17	59555112	G	A	0.265218	0.0847977	0.0181586	PWY.621..sucrose.degradation.III..sucrose.invertase.	7738	GCST90027574	0.00281031	21.8018
rs11693339	3.59e-06	2	60230735	C	T	0.296342	-0.1592	0.0343571	PWY.6263..superpathway.of.menaquinol.8.biosynthesis.II	7738	GCST90027575	0.00276708	21.4655
rs73883495	8.49e-06	3	179789741	T	A	0.112841	-0.22072	0.049573	PWY.6263..superpathway.of.menaquinol.8.biosynthesis.II	7738	GCST90027575	0.00255536	19.8189
rs12218078	6e-06	10	122398936	A	C	0.104227	-0.230734	0.0509749	PWY.6263..superpathway.of.menaquinol.8.biosynthesis.II	7738	GCST90027575	0.00264079	20.4832
rs78044740	3.3e-06	17	30937416	G	A	0.0565355	0.312579	0.0672004	PWY.6263..superpathway.of.menaquinol.8.biosynthesis.II	7738	GCST90027575	0.00278828	21.6304
rs1006589	5.35e-06	17	77263133	C	T	0.407314	0.153638	0.0337613	PWY.6263..superpathway.of.menaquinol.8.biosynthesis.II	7738	GCST90027575	0.00266913	20.7037
rs17033379	2.81e-06	2	45511734	C	G	0.144102	-0.120386	0.0256997	PWY.6284..superpathway.of.unsaturated.fatty.acids.biosynthesis..E..coli.	7738	GCST90027576	0.00282772	21.9372
rs6730157	2.03e-06	2	135907088	G	A	0.268673	-0.0966221	0.0203381	PWY.6284..superpathway.of.unsaturated.fatty.acids.biosynthesis..E..coli.	7738	GCST90027576	0.00290829	22.5641
rs3774046	6.68e-06	3	170737003	G	A	0.169099	0.108148	0.024014	PWY.6284..superpathway.of.unsaturated.fatty.acids.biosynthesis..E..coli.	7738	GCST90027576	0.0026142	20.2764
rs12511142	8.37e-06	4	185179375	A	C	0.532631	0.0797793	0.0179054	PWY.6284..superpathway.of.unsaturated.fatty.acids.biosynthesis..E..coli.	7738	GCST90027576	0.00255901	19.8473
rs2961771	3.78e-06	5	151880286	T	C	0.214148	0.101917	0.0220452	PWY.6284..superpathway.of.unsaturated.fatty.acids.biosynthesis..E..coli.	7738	GCST90027576	0.00275445	21.3673
rs61406022	3.85e-06	5	178197894	A	G	0.23517	0.101809	0.0220395	PWY.6284..superpathway.of.unsaturated.fatty.acids.biosynthesis..E..coli.	7738	GCST90027576	0.0027501	21.3334
rs2903400	3.96e-06	7	70270672	T	G	0.210115	-0.106115	0.0230007	PWY.6284..superpathway.of.unsaturated.fatty.acids.biosynthesis..E..coli.	7738	GCST90027576	0.00274314	21.2793
rs117882621	5.36e-06	9	136410371	G	C	0.0745627	-0.178562	0.0392434	PWY.6284..superpathway.of.unsaturated.fatty.acids.biosynthesis..E..coli.	7738	GCST90027576	0.00266843	20.6982
rs10146289	9.65e-06	14	32941522	A	G	0.413617	0.082696	0.0186892	PWY.6284..superpathway.of.unsaturated.fatty.acids.biosynthesis..E..coli.	7738	GCST90027576	0.00252385	19.5739
rs34824853	9.49e-06	17	18219742	A	G	0.0632517	-0.188816	0.0426358	PWY.6284..superpathway.of.unsaturated.fatty.acids.biosynthesis..E..coli.	7738	GCST90027576	0.00252815	19.6073
rs142578694	3.18e-06	19	12867770	T	C	0.170457	-0.116457	0.0249979	PWY.6284..superpathway.of.unsaturated.fatty.acids.biosynthesis..E..coli.	7738	GCST90027576	0.00279691	21.6976
rs4648487	4.18e-06	1	3285304	C	T	0.387593	-0.145884	0.0316974	PWY.6285..superpathway.of.fatty.acids.biosynthesis..E..coli.	7738	GCST90027577	0.00272995	21.1767
rs11686319	3.33e-06	2	177621519	A	G	0.194749	0.187164	0.0402541	PWY.6285..superpathway.of.fatty.acids.biosynthesis..E..coli.	7738	GCST90027577	0.00278601	21.6128
rs996426	1.62e-06	2	190441491	C	A	0.278287	0.167575	0.0349441	PWY.6285..superpathway.of.fatty.acids.biosynthesis..E..coli.	7738	GCST90027577	0.00296314	22.991
rs9994112	8.1e-06	4	85285196	A	G	0.197016	0.180107	0.0403597	PWY.6285..superpathway.of.fatty.acids.biosynthesis..E..coli.	7738	GCST90027577	0.00256695	19.909
rs1419253	5.41e-06	9	19892748	G	A	0.371009	0.152911	0.0336211	PWY.6285..superpathway.of.fatty.acids.biosynthesis..E..coli.	7738	GCST90027577	0.00266603	20.6795
rs142500830	4.94e-06	9	93128856	A	G	0.0514504	-0.322874	0.0706945	PWY.6285..superpathway.of.fatty.acids.biosynthesis..E..coli.	7738	GCST90027577	0.00268843	20.8537
rs1784430	4.52e-06	11	102474813	T	C	0.606237	-0.149956	0.0327002	PWY.6285..superpathway.of.fatty.acids.biosynthesis..E..coli.	7738	GCST90027577	0.00271031	21.024
rs2507904	7.9e-06	11	115001610	C	T	0.530025	-0.13966	0.0312578	PWY.6285..superpathway.of.fatty.acids.biosynthesis..E..coli.	7738	GCST90027577	0.00257322	19.9578
rs7322087	7.73e-06	13	22789521	T	G	0.0967722	-0.254636	0.056934	PWY.6285..superpathway.of.fatty.acids.biosynthesis..E..coli.	7738	GCST90027577	0.00257837	19.9979
rs77859481	4.98e-06	13	101888058	T	C	0.0999669	0.249398	0.0546238	PWY.6285..superpathway.of.fatty.acids.biosynthesis..E..coli.	7738	GCST90027577	0.00268674	20.8406
rs3861491	8.42e-07	14	50440474	G	A	0.66192	-0.171693	0.0348592	PWY.6285..superpathway.of.fatty.acids.biosynthesis..E..coli.	7738	GCST90027577	0.00312525	24.2527
rs148303468	4.75e-06	17	5001547	T	C	0.200859	0.177441	0.0387795	PWY.6285..superpathway.of.fatty.acids.biosynthesis..E..coli.	7738	GCST90027577	0.00269838	20.9311
rs12035670	3.79e-06	1	52532634	T	C	0.332632	0.081705	0.0176762	PWY.6317..galactose.degradation.I..Leloir.pathway.	7738	GCST90027578	0.00275355	21.3603
rs115981692	2.88e-06	1	216168988	A	G	0.052016	0.168762	0.0360659	PWY.6317..galactose.degradation.I..Leloir.pathway.	7738	GCST90027578	0.00282161	21.8898
rs12623606	6.3e-06	2	6760635	G	A	0.53817	-0.0734709	0.0162693	PWY.6317..galactose.degradation.I..Leloir.pathway.	7738	GCST90027578	0.00262859	20.3883
rs13016472	3.08e-06	2	127501263	T	C	0.365216	0.0804267	0.0172383	PWY.6317..galactose.degradation.I..Leloir.pathway.	7738	GCST90027578	0.0028052	21.7621
rs10026887	9.72e-06	4	63097935	T	C	0.309497	-0.0774366	0.0175062	PWY.6317..galactose.degradation.I..Leloir.pathway.	7738	GCST90027578	0.00252223	19.5613
rs2168031	5.01e-07	4	177259491	A	G	0.133681	0.127102	0.0252894	PWY.6317..galactose.degradation.I..Leloir.pathway.	7738	GCST90027578	0.00325375	25.2532
rs34566098	3.55e-06	10	126860657	G	A	0.0538268	0.176661	0.0381057	PWY.6317..galactose.degradation.I..Leloir.pathway.	7738	GCST90027578	0.00276994	21.4878
rs7998195	7.63e-06	13	55099016	C	T	0.157971	0.0992887	0.0221857	PWY.6317..galactose.degradation.I..Leloir.pathway.	7738	GCST90027578	0.00258169	20.0236
rs35778179	8.32e-06	14	92835973	T	C	0.0884996	-0.139098	0.0312106	PWY.6317..galactose.degradation.I..Leloir.pathway.	7738	GCST90027578	0.00256031	19.8574
rs79017683	5.11e-06	16	77972474	T	C	0.0665022	-0.174312	0.0382226	PWY.6317..galactose.degradation.I..Leloir.pathway.	7738	GCST90027578	0.0026805	20.7921
rs12976953	1.81e-06	19	52779460	T	C	0.0983496	0.134427	0.0281616	PWY.6317..galactose.degradation.I..Leloir.pathway.	7738	GCST90027578	0.00293598	22.7797
rs10801008	1.36e-06	1	190995271	T	C	0.204592	-0.0989151	0.0204746	PWY.6353..purine.nucleotides.degradation.II..aerobic.	7738	GCST90027579	0.00300717	23.3336
rs7527876	3.03e-06	1	242928602	C	T	0.177998	-0.100104	0.0214414	PWY.6353..purine.nucleotides.degradation.II..aerobic.	7738	GCST90027579	0.00280896	21.7913
rs62167974	7.64e-06	2	142162513	A	T	0.416264	-0.0760486	0.0169943	PWY.6353..purine.nucleotides.degradation.II..aerobic.	7738	GCST90027579	0.00258122	20.02
rs2895633	8.13e-07	5	144586523	A	C	0.416051	-0.0828222	0.0167918	PWY.6353..purine.nucleotides.degradation.II..aerobic.	7738	GCST90027579	0.00313407	24.3214
rs396769	4.62e-06	5	165313869	C	T	0.22785	0.0928377	0.0202644	PWY.6353..purine.nucleotides.degradation.II..aerobic.	7738	GCST90027579	0.00270504	20.983
rs2768981	7.68e-06	6	6929057	G	C	0.285092	0.0847845	0.0189508	PWY.6353..purine.nucleotides.degradation.II..aerobic.	7738	GCST90027579	0.00258004	20.0108
rs12201310	1.04e-06	6	10213643	A	C	0.129567	-0.120363	0.0246445	PWY.6353..purine.nucleotides.degradation.II..aerobic.	7738	GCST90027579	0.00307311	23.8468
rs13205108	8.19e-06	6	36900403	T	C	0.0754677	0.140698	0.0315456	PWY.6353..purine.nucleotides.degradation.II..aerobic.	7738	GCST90027579	0.00256422	19.8878
rs4870408	5.57e-06	6	156290325	C	T	0.0829161	0.137155	0.0301954	PWY.6353..purine.nucleotides.degradation.II..aerobic.	7738	GCST90027579	0.00265926	20.6269
rs2137304	4.26e-08	8	23415240	A	G	0.0902271	-0.156047	0.028477	PWY.6353..purine.nucleotides.degradation.II..aerobic.	7738	GCST90027579	0.00386557	30.0201
rs12336386	1.76e-06	9	118124074	A	G	0.148984	-0.110372	0.0230925	PWY.6353..purine.nucleotides.degradation.II..aerobic.	7738	GCST90027579	0.00294354	22.8385
rs61828192	6.68e-06	10	8881717	G	C	0.141527	0.109316	0.0242723	PWY.6353..purine.nucleotides.degradation.II..aerobic.	7738	GCST90027579	0.00261446	20.2785
rs4551833	3.28e-06	12	43104353	G	T	0.054037	-0.169028	0.0363326	PWY.6353..purine.nucleotides.degradation.II..aerobic.	7738	GCST90027579	0.00278922	21.6378
rs12877628	7.32e-06	13	110340491	A	G	0.117642	-0.147379	0.0328665	PWY.6353..purine.nucleotides.degradation.II..aerobic.	7738	GCST90027579	0.00259183	20.1025
rs132685	3.75e-06	22	36576231	C	G	0.291621	0.0872357	0.0188637	PWY.6353..purine.nucleotides.degradation.II..aerobic.	7738	GCST90027579	0.00275617	21.3807
rs1521646	6.47e-06	2	213044255	C	G	0.485067	-0.17565	0.0389423	PWY.6471..peptidoglycan.biosynthesis.IV..Enterococcus.faecium.	7738	GCST90027580	0.00262232	20.3396
rs3861977	6.35e-06	6	157803648	T	A	0.123317	0.27831	0.0616502	PWY.6471..peptidoglycan.biosynthesis.IV..Enterococcus.faecium.	7738	GCST90027580	0.00262675	20.3741
rs28433201	7.44e-07	7	21171589	C	A	0.103038	0.30954	0.0625379	PWY.6471..peptidoglycan.biosynthesis.IV..Enterococcus.faecium.	7738	GCST90027580	0.00315606	24.4926
rs610790	3.07e-06	11	86208644	T	C	0.306114	-0.194498	0.0416848	PWY.6471..peptidoglycan.biosynthesis.IV..Enterococcus.faecium.	7738	GCST90027580	0.00280561	21.7653
rs6705904	1.42e-06	2	65770031	G	T	0.607331	0.0795887	0.0165053	PWY.6507..4.deoxy.L.threo.hex.4.enopyranuronate.degradation	7738	GCST90027581	0.00299587	23.2457
rs61798216	3.7e-06	4	36459051	G	A	0.113463	-0.122536	0.0264795	PWY.6507..4.deoxy.L.threo.hex.4.enopyranuronate.degradation	7738	GCST90027581	0.00275979	21.4088
rs73035953	4.36e-06	5	9599686	A	G	0.182607	-0.0971018	0.02114	PWY.6507..4.deoxy.L.threo.hex.4.enopyranuronate.degradation	7738	GCST90027581	0.00271916	21.0928
rs221841	4.92e-06	5	18186954	C	T	0.506578	0.0736637	0.0161252	PWY.6507..4.deoxy.L.threo.hex.4.enopyranuronate.degradation	7738	GCST90027581	0.00268965	20.8633
rs2634527	2.44e-06	8	59499389	C	T	0.498507	-0.0791804	0.0168003	PWY.6507..4.deoxy.L.threo.hex.4.enopyranuronate.degradation	7738	GCST90027581	0.00286238	22.207
rs74949229	1.56e-06	10	9526946	A	G	0.0937926	-0.136508	0.0284225	PWY.6507..4.deoxy.L.threo.hex.4.enopyranuronate.degradation	7738	GCST90027581	0.00297213	23.061
rs12415307	1.06e-06	10	103076252	G	A	0.28948	-0.0897529	0.0183935	PWY.6507..4.deoxy.L.threo.hex.4.enopyranuronate.degradation	7738	GCST90027581	0.00306764	23.8043
rs3785822	2.88e-06	17	59556923	A	G	0.178252	0.0988308	0.0211211	PWY.6507..4.deoxy.L.threo.hex.4.enopyranuronate.degradation	7738	GCST90027581	0.00282159	21.8896
rs5756419	7.78e-06	22	37346295	A	T	0.29333	0.0798299	0.0178543	PWY.6507..4.deoxy.L.threo.hex.4.enopyranuronate.degradation	7738	GCST90027581	0.0025769	19.9864
rs16824588	6.03e-06	1	1900232	C	T	0.41912	-0.0758233	0.0167556	PWY.6519..8.amino.7.oxononanoate.biosynthesis.I	7738	GCST90027582	0.00263943	20.4727
rs9428065	9.47e-06	1	88831574	T	C	0.794241	0.0918662	0.0207423	PWY.6519..8.amino.7.oxononanoate.biosynthesis.I	7738	GCST90027582	0.00252853	19.6103
rs72775871	7.92e-06	2	12075936	A	G	0.0768355	-0.143865	0.0322042	PWY.6519..8.amino.7.oxononanoate.biosynthesis.I	7738	GCST90027582	0.00257242	19.9516
rs60960031	1.42e-06	2	21530659	A	G	0.400586	-0.0818261	0.0169698	PWY.6519..8.amino.7.oxononanoate.biosynthesis.I	7738	GCST90027582	0.0029957	23.2443
rs3936142	6.97e-06	2	134471302	A	G	0.702293	0.0830346	0.0184747	PWY.6519..8.amino.7.oxononanoate.biosynthesis.I	7738	GCST90027582	0.00260376	20.1953
rs936232	4.88e-06	4	25813070	A	G	0.354711	-0.0793088	0.0173543	PWY.6519..8.amino.7.oxononanoate.biosynthesis.I	7738	GCST90027582	0.0026917	20.8792
rs10065090	7.15e-06	5	18433482	G	A	0.0803112	0.136917	0.0304984	PWY.6519..8.amino.7.oxononanoate.biosynthesis.I	7738	GCST90027582	0.00259776	20.1486
rs17110951	4.38e-06	5	149528418	C	G	0.0679397	-0.169484	0.0369058	PWY.6519..8.amino.7.oxononanoate.biosynthesis.I	7738	GCST90027582	0.00271804	21.0841
rs17176180	9.41e-06	14	70717426	A	G	0.164509	-0.107894	0.0243533	PWY.6519..8.amino.7.oxononanoate.biosynthesis.I	7738	GCST90027582	0.00253018	19.6231
rs10408553	2.97e-06	19	53441061	A	G	0.205165	0.0997311	0.0213437	PWY.6519..8.amino.7.oxononanoate.biosynthesis.I	7738	GCST90027582	0.00281364	21.8277
rs2838700	5.95e-06	21	46235913	T	C	0.103103	0.128519	0.0283814	PWY.6519..8.amino.7.oxononanoate.biosynthesis.I	7738	GCST90027582	0.00264294	20.5
rs9681001	6.62e-06	3	129719723	T	C	0.1627	-0.100325	0.0222674	PWY.6545..pyrimidine.deoxyribonucleotides.de.novo.biosynthesis.III	7738	GCST90027583	0.00261644	20.2939
rs62335957	9.36e-07	5	1651198	G	T	0.0738816	-0.152282	0.0310489	PWY.6545..pyrimidine.deoxyribonucleotides.de.novo.biosynthesis.III	7738	GCST90027583	0.00309904	24.0487
rs113333050	5.44e-06	7	136417370	T	C	0.0707679	-0.146766	0.0322778	PWY.6545..pyrimidine.deoxyribonucleotides.de.novo.biosynthesis.III	7738	GCST90027583	0.00266474	20.6695
rs2381195	7.07e-06	9	5145887	C	T	0.475705	0.0731366	0.0162834	PWY.6545..pyrimidine.deoxyribonucleotides.de.novo.biosynthesis.III	7738	GCST90027583	0.00260028	20.1682
rs9630400	5.51e-06	14	71129209	G	C	0.326503	-0.0786746	0.0173119	PWY.6545..pyrimidine.deoxyribonucleotides.de.novo.biosynthesis.III	7738	GCST90027583	0.0026619	20.6475
rs1719290	4.17e-06	15	65132236	T	C	0.389749	-0.0762109	0.0165576	PWY.6545..pyrimidine.deoxyribonucleotides.de.novo.biosynthesis.III	7738	GCST90027583	0.00273039	21.1801
rs2620049	8.63e-06	17	71839114	A	G	0.0844744	-0.131349	0.0295233	PWY.6545..pyrimidine.deoxyribonucleotides.de.novo.biosynthesis.III	7738	GCST90027583	0.00255145	19.7885
rs144373948	1.34e-06	22	43888228	G	A	0.586092	-0.0797501	0.0165006	PWY.6545..pyrimidine.deoxyribonucleotides.de.novo.biosynthesis.III	7738	GCST90027583	0.00300973	23.3536
rs72697193	1.65e-06	4	161432924	T	C	0.115289	0.163585	0.0341381	PWY.6588..pyruvate.fermentation.to.acetone	7738	GCST90027584	0.00295866	22.9561
rs12208192	3.3e-06	6	14871551	C	G	0.253754	0.115602	0.0248543	PWY.6588..pyruvate.fermentation.to.acetone	7738	GCST90027584	0.00278796	21.6279
rs72958820	3.29e-06	6	75293345	T	C	0.0539994	0.223922	0.0481355	PWY.6588..pyruvate.fermentation.to.acetone	7738	GCST90027584	0.00278883	21.6348
rs17860736	9.99e-06	6	170615908	A	G	0.0534558	0.227408	0.0514809	PWY.6588..pyruvate.fermentation.to.acetone	7738	GCST90027584	0.00251534	19.5078
rs11136990	4.51e-06	8	6098333	G	A	0.176978	-0.130281	0.0284056	PWY.6588..pyruvate.fermentation.to.acetone	7738	GCST90027584	0.00271111	21.0302
rs56059900	8.23e-06	8	50785702	A	G	0.0664638	0.192896	0.0432582	PWY.6588..pyruvate.fermentation.to.acetone	7738	GCST90027584	0.0025631	19.8791
rs12681707	5.52e-06	8	75051236	T	C	0.143991	0.137286	0.0302121	PWY.6588..pyruvate.fermentation.to.acetone	7738	GCST90027584	0.00266135	20.6432
rs7859760	8.95e-06	9	118125741	G	T	0.517574	0.0942974	0.0212328	PWY.6588..pyruvate.fermentation.to.acetone	7738	GCST90027584	0.00254244	19.7184
rs181499	6.99e-06	10	119183424	T	G	0.391915	0.103319	0.0229898	PWY.6588..pyruvate.fermentation.to.acetone	7738	GCST90027584	0.00260335	20.1921
rs10161329	8.16e-06	12	41696122	A	G	0.130885	-0.141329	0.0316806	PWY.6588..pyruvate.fermentation.to.acetone	7738	GCST90027584	0.00256525	19.8958
rs61992534	5.32e-06	14	102721439	A	G	0.150825	-0.144107	0.03166	PWY.6588..pyruvate.fermentation.to.acetone	7738	GCST90027584	0.00267027	20.7125
rs12591343	9.6e-06	15	29887121	G	C	0.200701	-0.11752	0.0265516	PWY.6588..pyruvate.fermentation.to.acetone	7738	GCST90027584	0.0025253	19.5852
rs1810574	6.78e-06	20	1872232	T	C	0.943723	0.247719	0.0550425	PWY.6588..pyruvate.fermentation.to.acetone	7738	GCST90027584	0.00261071	20.2493
rs34466545	7.32e-06	20	42079587	A	G	0.364594	-0.103939	0.0231795	PWY.6588..pyruvate.fermentation.to.acetone	7738	GCST90027584	0.00259174	20.1018
rs13388077	1.38e-06	2	124367989	T	C	0.120233	0.124899	0.025869	PWY.6590..superpathway.of.Clostridium.acetobutylicum.acidogenic.fermentation	7738	GCST90027585	0.0030035	23.3051
rs17761209	9.7e-06	8	2666481	G	C	0.123577	-0.112449	0.0254194	PWY.6590..superpathway.of.Clostridium.acetobutylicum.acidogenic.fermentation	7738	GCST90027585	0.00252262	19.5644
rs739677	2.69e-06	11	2473980	A	G	0.784264	-0.0948002	0.0202008	PWY.6590..superpathway.of.Clostridium.acetobutylicum.acidogenic.fermentation	7738	GCST90027585	0.00283803	22.0175
rs1873661	5.17e-06	14	99480422	T	G	0.483485	-0.0787015	0.0172679	PWY.6590..superpathway.of.Clostridium.acetobutylicum.acidogenic.fermentation	7738	GCST90027585	0.00267729	20.7671
rs12149972	6.46e-06	17	58813056	G	C	0.083861	-0.138469	0.0306972	PWY.6590..superpathway.of.Clostridium.acetobutylicum.acidogenic.fermentation	7738	GCST90027585	0.00262263	20.3421
rs5996309	4.37e-06	22	43714716	G	A	0.558541	-0.0814187	0.017727	PWY.6590..superpathway.of.Clostridium.acetobutylicum.acidogenic.fermentation	7738	GCST90027585	0.00271874	21.0895
rs13396356	9.39e-06	2	44120182	T	A	0.0637442	0.150242	0.0339083	PWY.6608..guanosine.nucleotides.degradation.III	7738	GCST90027586	0.00253072	19.6273
rs149941003	8.82e-06	2	67966251	T	C	0.0794853	-0.140433	0.031598	PWY.6608..guanosine.nucleotides.degradation.III	7738	GCST90027586	0.00254613	19.7472
rs271787	1.29e-07	5	33410770	C	T	0.100812	0.141461	0.0267929	PWY.6608..guanosine.nucleotides.degradation.III	7738	GCST90027586	0.00358961	27.8692
rs78718945	5.1e-06	9	15666414	A	G	0.063472	-0.157783	0.0345974	PWY.6608..guanosine.nucleotides.degradation.III	7738	GCST90027586	0.00268063	20.7931
rs75292198	3.87e-06	10	6813426	T	C	0.101679	0.134426	0.0291059	PWY.6608..guanosine.nucleotides.degradation.III	7738	GCST90027586	0.00274902	21.3251
rs17129454	2.59e-06	10	113756550	C	G	0.0582692	-0.161589	0.0343715	PWY.6608..guanosine.nucleotides.degradation.III	7738	GCST90027586	0.00284812	22.096
rs77117941	1.2e-06	12	69500397	G	T	0.0818668	0.143427	0.0295413	PWY.6608..guanosine.nucleotides.degradation.III	7738	GCST90027586	0.00303705	23.5662
rs8001568	7.03e-06	13	22440529	C	T	0.0931111	0.12943	0.0288084	PWY.6608..guanosine.nucleotides.degradation.III	7738	GCST90027586	0.00260178	20.1799
rs12921427	5.2e-06	16	13877795	C	A	0.896573	-0.124305	0.0272809	PWY.6608..guanosine.nucleotides.degradation.III	7738	GCST90027586	0.00267587	20.7561
rs11079051	4.69e-06	17	40846131	C	A	0.590187	-0.0755773	0.0165077	PWY.6608..guanosine.nucleotides.degradation.III	7738	GCST90027586	0.00270151	20.9555
rs10496240	1.72e-06	2	80607670	G	A	0.205664	-0.0961367	0.0200962	PWY.6609..adenine.and.adenosine.salvage.III	7738	GCST90027587	0.00294875	22.879
rs13096036	3.69e-06	3	113309928	G	A	0.075084	-0.141659	0.0306065	PWY.6609..adenine.and.adenosine.salvage.III	7738	GCST90027587	0.00276077	21.4165
rs28380805	6.13e-07	6	31310115	C	G	0.144029	-0.113866	0.022832	PWY.6609..adenine.and.adenosine.salvage.III	7738	GCST90027587	0.00320389	24.865
rs497388	6.41e-06	6	149678422	C	T	0.910358	-0.128934	0.028573	PWY.6609..adenine.and.adenosine.salvage.III	7738	GCST90027587	0.00262452	20.3567
rs10812126	2.43e-06	9	2499251	C	T	0.528559	-0.0764608	0.0162214	PWY.6609..adenine.and.adenosine.salvage.III	7738	GCST90027587	0.00286305	22.2122
rs67123329	6.4e-06	10	31089392	A	G	0.171098	0.0979587	0.0217071	PWY.6609..adenine.and.adenosine.salvage.III	7738	GCST90027587	0.0026249	20.3597
rs697368	3.83e-06	10	125216011	C	T	0.746264	-0.0870071	0.0188301	PWY.6609..adenine.and.adenosine.salvage.III	7738	GCST90027587	0.00275155	21.3447
rs2287554	8e-06	12	108956357	T	C	0.417357	0.0739525	0.0165623	PWY.6609..adenine.and.adenosine.salvage.III	7738	GCST90027587	0.00256991	19.9321
rs78003847	9.95e-06	17	1639074	A	G	0.0602869	-0.149041	0.0337337	PWY.6609..adenine.and.adenosine.salvage.III	7738	GCST90027587	0.00251629	19.5151
rs17601633	3.47e-06	17	59554377	G	A	0.360364	0.0772012	0.0166346	PWY.6609..adenine.and.adenosine.salvage.III	7738	GCST90027587	0.00277581	21.5335
rs6108110	3.43e-06	20	8112399	T	C	0.188376	-0.0980389	0.0211132	PWY.6609..adenine.and.adenosine.salvage.III	7738	GCST90027587	0.00277876	21.5564
rs6022157	3.04e-06	20	51532070	C	A	0.547714	-0.0779399	0.016697	PWY.6609..adenine.and.adenosine.salvage.III	7738	GCST90027587	0.00280799	21.7838
rs6673038	1.12e-06	1	9037546	A	G	0.313532	-0.108493	0.0222817	PWY.6612..superpathway.of.tetrahydrofolate.biosynthesis	7738	GCST90027588	0.00305458	23.7026
rs35989200	3.28e-06	1	161574305	G	A	0.222871	-0.118268	0.0254197	PWY.6612..superpathway.of.tetrahydrofolate.biosynthesis	7738	GCST90027588	0.00278965	21.6411
rs10926878	4.98e-06	1	242995203	A	G	0.338946	-0.115287	0.0252513	PWY.6612..superpathway.of.tetrahydrofolate.biosynthesis	7738	GCST90027588	0.00268655	20.8391
rs9843052	5.91e-06	3	88683452	T	C	0.387586	0.0928302	0.020494	PWY.6612..superpathway.of.tetrahydrofolate.biosynthesis	7738	GCST90027588	0.00264452	20.5123
rs4833077	2.65e-07	4	38646376	A	T	0.711889	-0.11289	0.0219353	PWY.6612..superpathway.of.tetrahydrofolate.biosynthesis	7738	GCST90027588	0.00341123	26.4796
rs2214921	2.89e-06	7	20021866	C	T	0.451155	0.0970074	0.0207363	PWY.6612..superpathway.of.tetrahydrofolate.biosynthesis	7738	GCST90027588	0.00282027	21.8793
rs17155574	1.36e-06	7	81477236	T	C	0.132159	0.142716	0.0295391	PWY.6612..superpathway.of.tetrahydrofolate.biosynthesis	7738	GCST90027588	0.00300753	23.3364
rs4732939	5.44e-06	8	29260139	A	G	0.182099	-0.115704	0.0254458	PWY.6612..superpathway.of.tetrahydrofolate.biosynthesis	7738	GCST90027588	0.00266487	20.6705
rs10815601	2.55e-06	9	7351774	A	T	0.243727	-0.110624	0.0235147	PWY.6612..superpathway.of.tetrahydrofolate.biosynthesis	7738	GCST90027588	0.00285204	22.1265
rs474884	8.82e-06	9	33253833	C	T	0.123855	0.135264	0.030435	PWY.6612..superpathway.of.tetrahydrofolate.biosynthesis	7738	GCST90027588	0.00254615	19.7473
rs1027949	4.17e-07	12	110430968	G	A	0.145409	0.143992	0.0284523	PWY.6612..superpathway.of.tetrahydrofolate.biosynthesis	7738	GCST90027588	0.00329896	25.6053
rs17824268	2.63e-08	14	64467727	C	T	0.0775349	-0.207447	0.03728	PWY.6612..superpathway.of.tetrahydrofolate.biosynthesis	7738	GCST90027588	0.00398567	30.9565
rs73391984	8.78e-06	15	37885889	A	T	0.250723	0.103646	0.0233167	PWY.6612..superpathway.of.tetrahydrofolate.biosynthesis	7738	GCST90027588	0.00254701	19.754
rs10402901	6.17e-06	19	53440375	C	T	0.195042	0.114495	0.0253288	PWY.6612..superpathway.of.tetrahydrofolate.biosynthesis	7738	GCST90027588	0.00263371	20.4282
rs1573442	3.06e-06	21	19678760	A	G	0.362316	-0.102007	0.0218574	PWY.6612..superpathway.of.tetrahydrofolate.biosynthesis	7738	GCST90027588	0.00280679	21.7745
rs12145292	2.09e-06	1	9118596	A	C	0.266384	-0.120792	0.0254599	PWY.6628..superpathway.of.L.phenylalanine.biosynthesis	7738	GCST90027589	0.00290049	22.5035
rs10157025	7.93e-06	1	48103092	C	T	0.302832	-0.110868	0.0248192	PWY.6628..superpathway.of.L.phenylalanine.biosynthesis	7738	GCST90027589	0.00257211	19.9491
rs6429177	9.18e-06	1	240225420	A	C	0.481367	-0.100882	0.022743	PWY.6628..superpathway.of.L.phenylalanine.biosynthesis	7738	GCST90027589	0.00253629	19.6706
rs11127546	1.39e-07	3	76547588	T	C	0.365695	-0.124979	0.0237293	PWY.6628..superpathway.of.L.phenylalanine.biosynthesis	7738	GCST90027589	0.00357206	27.7325
rs904477	9.32e-07	4	129522518	A	G	0.349661	0.11731	0.0239144	PWY.6628..superpathway.of.L.phenylalanine.biosynthesis	7738	GCST90027589	0.00310011	24.057
rs13125215	2.6e-07	4	146961679	C	T	0.621948	0.118644	0.0230358	PWY.6628..superpathway.of.L.phenylalanine.biosynthesis	7738	GCST90027589	0.00341643	26.5201
rs4256433	1.32e-06	6	33956472	C	T	0.698956	0.137098	0.0283429	PWY.6628..superpathway.of.L.phenylalanine.biosynthesis	7738	GCST90027589	0.00301462	23.3917
rs1975618	4.66e-06	8	6355534	T	A	0.277249	-0.114452	0.024993	PWY.6628..superpathway.of.L.phenylalanine.biosynthesis	7738	GCST90027589	0.00270272	20.9649
rs57864512	9.54e-06	8	76286553	C	T	0.0888622	-0.183386	0.0414208	PWY.6628..superpathway.of.L.phenylalanine.biosynthesis	7738	GCST90027589	0.00252679	19.5968
rs17777155	1.94e-06	9	18201242	G	A	0.115057	-0.17509	0.036786	PWY.6628..superpathway.of.L.phenylalanine.biosynthesis	7738	GCST90027589	0.00291917	22.6488
rs7468500	3.5e-06	9	36009033	G	A	0.245053	-0.120484	0.0259728	PWY.6628..superpathway.of.L.phenylalanine.biosynthesis	7738	GCST90027589	0.00277325	21.5135
rs6539151	6.84e-06	12	104806232	C	T	0.0545336	-0.225839	0.0502025	PWY.6628..superpathway.of.L.phenylalanine.biosynthesis	7738	GCST90027589	0.00260847	20.2319
rs12974688	6.86e-06	19	56264150	C	T	0.779169	-0.126722	0.0281725	PWY.6628..superpathway.of.L.phenylalanine.biosynthesis	7738	GCST90027589	0.00260788	20.2273
rs1757700	5.72e-06	20	62140179	T	C	0.878115	-0.179474	0.0395622	PWY.6628..superpathway.of.L.phenylalanine.biosynthesis	7738	GCST90027589	0.00265251	20.5744
rs9678313	8.59e-06	2	7632963	A	T	0.383104	-0.154784	0.0347838	PWY.6629..superpathway.of.L.tryptophan.biosynthesis	7738	GCST90027590	0.00255246	19.7964
rs140774942	3.85e-06	2	141792062	G	C	0.373978	0.160978	0.0348471	PWY.6629..superpathway.of.L.tryptophan.biosynthesis	7738	GCST90027590	0.00275027	21.3347
rs2566156	1e-06	4	39010971	T	A	0.758147	-0.211024	0.0431455	PWY.6629..superpathway.of.L.tryptophan.biosynthesis	7738	GCST90027590	0.00308194	23.9156
rs7736485	4.01e-06	5	41297932	C	G	0.295741	-0.172725	0.037459	PWY.6629..superpathway.of.L.tryptophan.biosynthesis	7738	GCST90027590	0.00274017	21.2562
rs7709170	2.15e-06	5	172407722	A	G	0.0844097	-0.29571	0.0624037	PWY.6629..superpathway.of.L.tryptophan.biosynthesis	7738	GCST90027590	0.00289351	22.4492
rs947089	6.2e-06	10	31054068	T	A	0.509398	-0.155912	0.0344969	PWY.6629..superpathway.of.L.tryptophan.biosynthesis	7738	GCST90027590	0.00263284	20.4214
rs79050429	7.09e-06	11	32397879	A	G	0.0670987	0.330161	0.0735189	PWY.6629..superpathway.of.L.tryptophan.biosynthesis	7738	GCST90027590	0.00259952	20.1623
rs7111149	2.67e-06	11	130458329	G	A	0.551132	-0.159116	0.0338914	PWY.6629..superpathway.of.L.tryptophan.biosynthesis	7738	GCST90027590	0.00284042	22.036
rs12370008	2.6e-07	12	88185792	T	C	0.26683	-0.202656	0.0393497	PWY.6629..superpathway.of.L.tryptophan.biosynthesis	7738	GCST90027590	0.00341603	26.517
rs143123895	5.18e-06	1	33896075	C	G	0.0527531	-0.266546	0.0584856	PWY.6630..superpathway.of.L.tyrosine.biosynthesis	7738	GCST90027591	0.00267703	20.7651
rs11127546	3.04e-06	3	76547588	T	C	0.361736	-0.122309	0.0261994	PWY.6630..superpathway.of.L.tyrosine.biosynthesis	7738	GCST90027591	0.00280853	21.788
rs904477	7.7e-07	4	129522518	A	G	0.350847	0.130923	0.0264873	PWY.6630..superpathway.of.L.tyrosine.biosynthesis	7738	GCST90027591	0.00314744	24.4255
rs4376168	7.7e-06	4	146964088	T	G	0.791977	0.136769	0.030574	PWY.6630..superpathway.of.L.tyrosine.biosynthesis	7738	GCST90027591	0.0025794	20.0059
rs867279	6.33e-06	5	147966019	G	A	0.129206	-0.172952	0.0383065	PWY.6630..superpathway.of.L.tyrosine.biosynthesis	7738	GCST90027591	0.00262746	20.3796
rs6975001	2.21e-06	7	17617132	G	C	0.715942	0.131293	0.0277397	PWY.6630..superpathway.of.L.tyrosine.biosynthesis	7738	GCST90027591	0.00288666	22.3959
rs1353171	3.93e-06	8	119872998	C	G	0.685913	0.126243	0.027356	PWY.6630..superpathway.of.L.tyrosine.biosynthesis	7738	GCST90027591	0.00274465	21.2911
rs80113686	2.44e-07	9	18127674	C	G	0.112653	-0.212981	0.0412569	PWY.6630..superpathway.of.L.tyrosine.biosynthesis	7738	GCST90027591	0.00343217	26.6427
rs10885766	8.58e-06	10	117435424	A	G	0.126579	-0.174391	0.0391878	PWY.6630..superpathway.of.L.tyrosine.biosynthesis	7738	GCST90027591	0.00255275	19.7986
rs4631866	6.11e-06	11	41057577	A	G	0.511771	0.112825	0.024948	PWY.6630..superpathway.of.L.tyrosine.biosynthesis	7738	GCST90027591	0.00263612	20.4469
rs11614816	2.92e-06	12	5457372	C	T	0.287475	0.129523	0.027699	PWY.6630..superpathway.of.L.tyrosine.biosynthesis	7738	GCST90027591	0.00281779	21.86
rs79754311	2.64e-07	12	20129090	C	A	0.0591669	-0.274184	0.053266	PWY.6630..superpathway.of.L.tyrosine.biosynthesis	7738	GCST90027591	0.00341247	26.4893
rs8014026	9.74e-06	14	26650090	A	T	0.259994	0.126787	0.0286664	PWY.6630..superpathway.of.L.tyrosine.biosynthesis	7738	GCST90027591	0.0025216	19.5564
rs8055404	7.54e-06	16	7745047	G	A	0.363206	0.114493	0.0255687	PWY.6630..superpathway.of.L.tyrosine.biosynthesis	7738	GCST90027591	0.00258457	20.0461
rs2096489	4.92e-06	21	33382820	T	C	0.212284	-0.140104	0.0306707	PWY.6630..superpathway.of.L.tyrosine.biosynthesis	7738	GCST90027591	0.00268941	20.8613
rs34631763	3.07e-06	1	92948938	T	C	0.0525127	0.171802	0.0368172	PWY66.422..D.galactose.degradation.V..Leloir.pathway.	7738	GCST90027592	0.00280614	21.7694
rs115981692	5.71e-06	1	216168988	A	G	0.052016	0.163905	0.036126	PWY66.422..D.galactose.degradation.V..Leloir.pathway.	7738	GCST90027592	0.00265313	20.5792
rs13016472	1.32e-06	2	127501263	T	C	0.365216	0.0835176	0.017267	PWY66.422..D.galactose.degradation.V..Leloir.pathway.	7738	GCST90027592	0.00301427	23.3889
rs112214356	1.89e-06	3	195923985	C	T	0.081092	-0.142819	0.0299741	PWY66.422..D.galactose.degradation.V..Leloir.pathway.	7738	GCST90027592	0.00292534	22.6968
rs10026887	2.83e-06	4	63097935	T	C	0.309497	-0.0821104	0.0175353	PWY66.422..D.galactose.degradation.V..Leloir.pathway.	7738	GCST90027592	0.0028256	21.9208
rs2305506	1.45e-06	4	177241136	T	C	0.121951	0.125303	0.0260045	PWY66.422..D.galactose.degradation.V..Leloir.pathway.	7738	GCST90027592	0.00299153	23.2119
rs7909120	4.85e-07	10	125640380	T	C	0.293419	-0.0949316	0.0188646	PWY66.422..D.galactose.degradation.V..Leloir.pathway.	7738	GCST90027592	0.00326195	25.3171
rs2992878	7.38e-06	13	95982346	A	G	0.0676559	-0.148241	0.0330707	PWY66.422..D.galactose.degradation.V..Leloir.pathway.	7738	GCST90027592	0.00258998	20.0881
rs72731514	5.4e-06	14	69200264	C	T	0.056733	0.159702	0.03511	PWY66.422..D.galactose.degradation.V..Leloir.pathway.	7738	GCST90027592	0.00266666	20.6845
rs35778179	5.12e-06	14	92835973	T	C	0.0884996	-0.142549	0.0312626	PWY66.422..D.galactose.degradation.V..Leloir.pathway.	7738	GCST90027592	0.00267967	20.7857
rs3785822	5.03e-06	17	59556923	A	G	0.17816	0.0962162	0.021084	PWY66.422..D.galactose.degradation.V..Leloir.pathway.	7738	GCST90027592	0.00268408	20.8199
rs12976953	4.9e-06	19	52779460	T	C	0.0983496	0.128883	0.0282085	PWY66.422..D.galactose.degradation.V..Leloir.pathway.	7738	GCST90027592	0.00269048	20.8697
rs3792267	2e-06	2	241531174	A	G	0.260377	-0.18953	0.0398733	PWY.6690..cinnamate.and.3.hydroxycinnamate.degradation.to.2.oxopent.4.enoate	7738	GCST90027593	0.00291136	22.588
rs17035816	9.78e-06	4	158088464	G	A	0.0550314	0.338356	0.0765185	PWY.6690..cinnamate.and.3.hydroxycinnamate.degradation.to.2.oxopent.4.enoate	7738	GCST90027593	0.00252053	19.5481
rs12670364	7.76e-06	7	8328880	T	C	0.0808324	-0.291836	0.0652628	PWY.6690..cinnamate.and.3.hydroxycinnamate.degradation.to.2.oxopent.4.enoate	7738	GCST90027593	0.00257748	19.9909
rs2968511	9.22e-06	7	71810805	G	C	0.328169	0.168322	0.0379565	PWY.6690..cinnamate.and.3.hydroxycinnamate.degradation.to.2.oxopent.4.enoate	7738	GCST90027593	0.002535	19.6606
rs4768167	3.37e-06	12	40061354	T	G	0.830486	-0.216629	0.0466189	PWY.6690..cinnamate.and.3.hydroxycinnamate.degradation.to.2.oxopent.4.enoate	7738	GCST90027593	0.00278272	21.5872
rs10219622	8.9e-06	12	128246843	A	G	0.576107	0.161208	0.0362902	PWY.6690..cinnamate.and.3.hydroxycinnamate.degradation.to.2.oxopent.4.enoate	7738	GCST90027593	0.00254367	19.728
rs2300878	6.62e-06	14	69403714	G	A	0.464045	-0.155994	0.0346216	PWY.6690..cinnamate.and.3.hydroxycinnamate.degradation.to.2.oxopent.4.enoate	7738	GCST90027593	0.00261669	20.2958
rs72995495	7.16e-06	19	8260412	C	A	0.0530657	-0.393466	0.0876548	PWY.6690..cinnamate.and.3.hydroxycinnamate.degradation.to.2.oxopent.4.enoate	7738	GCST90027593	0.0025972	20.1442
rs2737651	6.5e-06	1	200036052	C	T	0.157242	-0.0980458	0.0217422	PWY.6700..queuosine.biosynthesis	7738	GCST90027594	0.00262109	20.3301
rs7589782	1.37e-06	2	216454245	T	C	0.0783541	0.142071	0.0294218	PWY.6700..queuosine.biosynthesis	7738	GCST90027594	0.00300426	23.311
rs55754265	3.02e-06	3	49687486	T	C	0.15878	-0.100856	0.0215998	PWY.6700..queuosine.biosynthesis	7738	GCST90027594	0.00280965	21.7967
rs9999406	9.89e-06	4	54381345	C	T	0.534069	-0.072055	0.0163034	PWY.6700..queuosine.biosynthesis	7738	GCST90027594	0.00251795	19.528
rs7700033	2.39e-06	4	94121401	A	C	0.589881	0.0750812	0.0159171	PWY.6700..queuosine.biosynthesis	7738	GCST90027594	0.0028672	22.2444
rs28404149	6.07e-06	4	147298708	A	G	0.145481	0.100438	0.0222011	PWY.6700..queuosine.biosynthesis	7738	GCST90027594	0.00263799	20.4615
rs7377535	3.83e-06	4	189064498	A	G	0.630164	-0.0757541	0.0163952	PWY.6700..queuosine.biosynthesis	7738	GCST90027594	0.00275138	21.3434
rs12515947	4.58e-07	5	123050342	A	G	0.547945	-0.0791647	0.015697	PWY.6700..queuosine.biosynthesis	7738	GCST90027594	0.00327624	25.4283
rs1926092	6.62e-06	6	133701964	T	G	0.204261	0.0940404	0.0208728	PWY.6700..queuosine.biosynthesis	7738	GCST90027594	0.00261637	20.2933
rs1408765	6.13e-06	8	139072852	G	A	0.573549	-0.0729139	0.0161251	PWY.6700..queuosine.biosynthesis	7738	GCST90027594	0.00263538	20.4412
rs7997810	1.77e-06	13	53379240	A	G	0.358779	0.0785295	0.0164352	PWY.6700..queuosine.biosynthesis	7738	GCST90027594	0.00294176	22.8246
rs62072709	1.31e-07	17	54936652	C	T	0.731824	-0.0979355	0.0185586	PWY.6700..queuosine.biosynthesis	7738	GCST90027594	0.00358593	27.8406
rs7222575	1.83e-06	17	79303222	C	A	0.234593	-0.0891912	0.0186944	PWY.6700..queuosine.biosynthesis	7738	GCST90027594	0.00293303	22.7566
rs149854766	8.21e-06	18	49864230	T	A	0.06483	-0.153124	0.0343351	PWY.6700..queuosine.biosynthesis	7738	GCST90027594	0.00256367	19.8836
rs79257569	7.7e-06	19	6965739	A	G	0.122217	-0.115155	0.0257427	PWY.6700..queuosine.biosynthesis	7738	GCST90027594	0.00257935	20.0055
rs6043418	8.54e-07	20	15647740	A	G	0.557127	0.0789955	0.0160474	PWY.6700..queuosine.biosynthesis	7738	GCST90027594	0.00312182	24.2261
rs72831788	3.28e-06	2	103977499	C	T	0.104502	-0.124701	0.0268023	PWY.6703..preQ0.biosynthesis	7738	GCST90027595	0.00278966	21.6412
rs1263629	1.03e-06	2	207936911	G	A	0.181109	0.102583	0.0209988	PWY.6703..preQ0.biosynthesis	7738	GCST90027595	0.00307463	23.8587
rs6804526	2.12e-07	3	192089178	G	A	0.170134	0.111336	0.0214587	PWY.6703..preQ0.biosynthesis	7738	GCST90027595	0.00346675	26.9121
rs4958506	9.05e-06	5	151347364	A	G	0.398147	0.0743958	0.0167606	PWY.6703..preQ0.biosynthesis	7738	GCST90027595	0.00253972	19.6973
rs17366560	2.47e-06	10	43856612	T	A	0.0610195	0.166331	0.0353081	PWY.6703..preQ0.biosynthesis	7738	GCST90027595	0.00285972	22.1862
rs505128	4.21e-06	11	116273511	C	T	0.353709	-0.0773775	0.0168186	PWY.6703..preQ0.biosynthesis	7738	GCST90027595	0.00272794	21.1611
rs8004382	5.96e-06	14	21155393	G	A	0.500582	-0.0730588	0.0161353	PWY.6703..preQ0.biosynthesis	7738	GCST90027595	0.00264248	20.4964
rs17829116	2.17e-06	14	95944478	A	G	0.183342	0.102872	0.0217188	PWY.6703..preQ0.biosynthesis	7738	GCST90027595	0.00289093	22.4291
rs4777110	5.48e-06	15	69383785	T	C	0.580713	-0.0744398	0.0163769	PWY.6703..preQ0.biosynthesis	7738	GCST90027595	0.00266292	20.6553
rs28535665	9.02e-06	15	87691585	C	G	0.0586869	0.164286	0.0370063	PWY.6703..preQ0.biosynthesis	7738	GCST90027595	0.0025405	19.7033
rs78048823	2.74e-07	16	24047271	T	C	0.0535389	0.184638	0.0359187	PWY.6703..preQ0.biosynthesis	7738	GCST90027595	0.00340322	26.4172
rs11657406	2.78e-06	17	7249870	T	G	0.166064	-0.101907	0.0217462	PWY.6703..preQ0.biosynthesis	7738	GCST90027595	0.00282997	21.9548
rs225280	2.17e-06	17	33976296	T	C	0.816592	0.0991598	0.0209317	PWY.6703..preQ0.biosynthesis	7738	GCST90027595	0.00289184	22.4362
rs384592	1.95e-06	19	23458920	G	A	0.137667	0.122537	0.0257537	PWY.6703..preQ0.biosynthesis	7738	GCST90027595	0.00291716	22.6332
rs75314238	3.56e-06	20	11612323	T	A	0.0560906	-0.167732	0.0361844	PWY.6703..preQ0.biosynthesis	7738	GCST90027595	0.0027692	21.482
rs10172221	7.22e-06	2	35014657	C	G	0.131808	0.16467	0.0366974	PWY.6708..ubiquinol.8.biosynthesis..prokaryotic.	7738	GCST90027596	0.00259538	20.1301
rs17275498	1.38e-07	2	231420401	C	A	0.111832	0.212949	0.0404278	PWY.6708..ubiquinol.8.biosynthesis..prokaryotic.	7738	GCST90027596	0.0035728	27.7383
rs2636908	3.57e-06	3	193676416	C	T	0.0742992	0.251351	0.0542266	PWY.6708..ubiquinol.8.biosynthesis..prokaryotic.	7738	GCST90027596	0.00276888	21.4795
rs10463321	7.85e-06	5	151323905	G	T	0.204651	0.137597	0.0307884	PWY.6708..ubiquinol.8.biosynthesis..prokaryotic.	7738	GCST90027596	0.00257451	19.9678
rs1624064	1.13e-06	6	26378681	C	T	0.43238	-0.123387	0.0253516	PWY.6708..ubiquinol.8.biosynthesis..prokaryotic.	7738	GCST90027596	0.00305189	23.6817
rs12209400	5.17e-06	6	156449765	T	C	0.229876	0.134862	0.0295886	PWY.6708..ubiquinol.8.biosynthesis..prokaryotic.	7738	GCST90027596	0.00267755	20.7692
rs12550124	3.38e-06	8	50694780	T	A	0.87165	-0.172648	0.0371575	PWY.6708..ubiquinol.8.biosynthesis..prokaryotic.	7738	GCST90027596	0.00278222	21.5833
rs3750879	2.96e-06	10	13741632	A	C	0.34867	0.124154	0.0265636	PWY.6708..ubiquinol.8.biosynthesis..prokaryotic.	7738	GCST90027596	0.00281511	21.8392
rs7979020	9.41e-06	12	124975674	T	C	0.138499	-0.162825	0.0367534	PWY.6708..ubiquinol.8.biosynthesis..prokaryotic.	7738	GCST90027596	0.00252999	19.6217
rs9316763	9.57e-06	13	55678017	C	T	0.465734	0.114104	0.0257771	PWY.6708..ubiquinol.8.biosynthesis..prokaryotic.	7738	GCST90027596	0.00252585	19.5895
rs113976504	4.7e-06	13	81704666	T	C	0.0528666	-0.272739	0.05958	PWY.6708..ubiquinol.8.biosynthesis..prokaryotic.	7738	GCST90027596	0.00270079	20.9499
rs61759306	8.03e-07	1	3709093	T	C	0.213506	0.217252	0.0440255	PWY.6731..starch.degradation.III	7738	GCST90027597	0.00313708	24.3448
rs1030115	3.53e-06	1	237469065	G	A	0.110073	-0.28897	0.0623148	PWY.6731..starch.degradation.III	7738	GCST90027597	0.00277133	21.4986
rs55922034	2.52e-06	2	121567079	A	C	0.0555627	-0.408074	0.0866984	PWY.6731..starch.degradation.III	7738	GCST90027597	0.00285486	22.1484
rs2368650	5.49e-06	4	8977702	G	A	0.282367	-0.211497	0.0465319	PWY.6731..starch.degradation.III	7738	GCST90027597	0.00266268	20.6535
rs7665599	7.6e-06	4	147414147	T	C	0.619459	0.163375	0.0364988	PWY.6731..starch.degradation.III	7738	GCST90027597	0.00258263	20.0309
rs4440429	5.48e-06	6	69205367	T	C	0.639166	-0.163017	0.0358625	PWY.6731..starch.degradation.III	7738	GCST90027597	0.00266316	20.6572
rs2166227	6.44e-06	10	49766200	C	G	0.324661	-0.166098	0.0368181	PWY.6731..starch.degradation.III	7738	GCST90027597	0.00262324	20.3468
rs12805373	7.5e-07	11	119518822	A	T	0.263748	-0.199203	0.0402589	PWY.6731..starch.degradation.III	7738	GCST90027597	0.00315406	24.477
rs457793	7.99e-06	13	32677274	G	C	0.663735	0.162257	0.0363365	PWY.6731..starch.degradation.III	7738	GCST90027597	0.00257026	19.9348
rs10152918	1.3e-06	15	90351574	A	G	0.417203	-0.204226	0.0422004	PWY.6731..starch.degradation.III	7738	GCST90027597	0.00301749	23.414
rs2602034	9.05e-06	15	99736690	A	G	0.605644	0.159327	0.0358941	PWY.6731..starch.degradation.III	7738	GCST90027597	0.0025398	19.6979
rs3744580	6.75e-06	17	11648444	C	T	0.711299	-0.173951	0.0386425	PWY.6731..starch.degradation.III	7738	GCST90027597	0.00261191	20.2586
rs806925	4.15e-06	17	51373354	G	A	0.657926	-0.171177	0.0371812	PWY.6731..starch.degradation.III	7738	GCST90027597	0.00273167	21.1901
rs9286959	6.6e-06	1	29840322	A	T	0.438789	0.0754898	0.0167521	PWY.6737..starch.degradation.V	7738	GCST90027598	0.00261741	20.3014
rs7083857	7.86e-07	10	125680455	G	C	0.0977465	0.136762	0.027691	PWY.6737..starch.degradation.V	7738	GCST90027598	0.00314236	24.386
rs12420239	6.15e-06	11	70425722	A	G	0.186183	-0.095626	0.0211507	PWY.6737..starch.degradation.V	7738	GCST90027598	0.00263469	20.4358
rs12868026	5.33e-06	13	55103187	A	G	0.0538899	0.16246	0.0356944	PWY.6737..starch.degradation.V	7738	GCST90027598	0.00266997	20.7102
rs10145503	4.85e-06	14	58386628	G	A	0.198072	-0.0925465	0.0202458	PWY.6737..starch.degradation.V	7738	GCST90027598	0.00269309	20.89
rs6035564	1.53e-06	20	20132543	A	G	0.541036	-0.077432	0.0161053	PWY.6737..starch.degradation.V	7738	GCST90027598	0.00297836	23.1094
rs1338762	1.47e-06	1	220596516	A	G	0.269544	-0.1778	0.0369226	PWY.6823..molybdenum.cofactor.biosynthesis	7738	GCST90027599	0.00298779	23.1828
rs555615	9.2e-06	1	245602187	C	T	0.832982	-0.1961	0.044214	PWY.6823..molybdenum.cofactor.biosynthesis	7738	GCST90027599	0.00253574	19.6664
rs16829385	4.09e-06	2	188791863	T	A	0.130089	0.219994	0.0477522	PWY.6823..molybdenum.cofactor.biosynthesis	7738	GCST90027599	0.00273537	21.2189
rs10015390	2.39e-06	4	115874047	A	G	0.703903	0.170577	0.0361569	PWY.6823..molybdenum.cofactor.biosynthesis	7738	GCST90027599	0.00286804	22.2509
rs11741434	5.21e-06	5	165520051	G	A	0.19109	-0.215369	0.0472708	PWY.6823..molybdenum.cofactor.biosynthesis	7738	GCST90027599	0.00267539	20.7523
rs62523849	2.68e-06	8	88481776	C	T	0.0576356	0.331454	0.0706149	PWY.6823..molybdenum.cofactor.biosynthesis	7738	GCST90027599	0.00283916	22.0263
rs61861701	3.55e-06	10	112365004	G	A	0.260402	0.177643	0.0383181	PWY.6823..molybdenum.cofactor.biosynthesis	7738	GCST90027599	0.00276984	21.487
rs1325380	6.57e-06	13	108753553	C	T	0.2499	0.174981	0.0388236	PWY.6823..molybdenum.cofactor.biosynthesis	7738	GCST90027599	0.00261832	20.3085
rs2292862	4.72e-06	15	63088916	T	A	0.653047	-0.169423	0.0370187	PWY.6823..molybdenum.cofactor.biosynthesis	7738	GCST90027599	0.00269959	20.9405
rs11867310	5.55e-06	17	1120797	G	A	0.528379	-0.150271	0.0330792	PWY.6823..molybdenum.cofactor.biosynthesis	7738	GCST90027599	0.00265985	20.6315
rs6081036	2.52e-07	20	18179543	T	C	0.67576	0.174781	0.0338956	PWY.6823..molybdenum.cofactor.biosynthesis	7738	GCST90027599	0.00342439	26.5821
rs7426276	1.9e-06	2	1064700	A	G	0.149009	-0.177033	0.0371638	PWY.6891..thiazole.biosynthesis.II..Bacillus.	7738	GCST90027600	0.00292393	22.6859
rs28887188	4.74e-07	2	231425650	A	G	0.0962352	0.223486	0.044371	PWY.6891..thiazole.biosynthesis.II..Bacillus.	7738	GCST90027600	0.00326776	25.3622
rs111370608	8.42e-06	3	31570782	T	G	0.105908	-0.20102	0.0451296	PWY.6891..thiazole.biosynthesis.II..Bacillus.	7738	GCST90027600	0.00255749	19.8355
rs6858961	2.71e-06	5	3305712	C	A	0.150873	0.17174	0.0366048	PWY.6891..thiazole.biosynthesis.II..Bacillus.	7738	GCST90027600	0.00283663	22.0066
rs9401616	9.23e-06	6	123244402	G	A	0.151187	0.16293	0.0367414	PWY.6891..thiazole.biosynthesis.II..Bacillus.	7738	GCST90027600	0.00253489	19.6597
rs7784347	2.99e-07	7	8329708	C	T	0.0648245	-0.271457	0.0529763	PWY.6891..thiazole.biosynthesis.II..Bacillus.	7738	GCST90027600	0.00338174	26.2499
rs78206502	4.24e-06	7	42482854	A	G	0.0581025	0.272518	0.0592538	PWY.6891..thiazole.biosynthesis.II..Bacillus.	7738	GCST90027600	0.00272611	21.1468
rs62465767	4.96e-06	7	51667991	A	G	0.0934947	0.208553	0.0456689	PWY.6891..thiazole.biosynthesis.II..Bacillus.	7738	GCST90027600	0.00268777	20.8486
rs17147827	7.63e-06	7	78087284	T	G	0.130363	0.174951	0.0390923	PWY.6891..thiazole.biosynthesis.II..Bacillus.	7738	GCST90027600	0.00258166	20.0234
rs4716795	9.49e-06	7	157680692	C	T	0.871149	0.177781	0.0401458	PWY.6891..thiazole.biosynthesis.II..Bacillus.	7738	GCST90027600	0.0025279	19.6054
rs2065501	6.1e-07	9	22140224	C	A	0.68472	0.156778	0.0314314	PWY.6891..thiazole.biosynthesis.II..Bacillus.	7738	GCST90027600	0.00320493	24.8731
rs7925466	4.03e-06	11	72778113	C	A	0.411115	-0.123848	0.026866	PWY.6891..thiazole.biosynthesis.II..Bacillus.	7738	GCST90027600	0.00273877	21.2453
rs147068992	4e-06	12	20137785	A	G	0.0564545	-0.263745	0.0571971	PWY.6891..thiazole.biosynthesis.II..Bacillus.	7738	GCST90027600	0.0027403	21.2572
rs1950861	9.76e-06	14	26690571	A	G	0.255127	-0.131261	0.0296811	PWY.6891..thiazole.biosynthesis.II..Bacillus.	7738	GCST90027600	0.00252108	19.5524
rs73379542	2.14e-06	15	34202667	C	G	0.0510867	-0.279654	0.0590033	PWY.6891..thiazole.biosynthesis.II..Bacillus.	7738	GCST90027600	0.00289468	22.4583
rs4968174	4.38e-06	17	1080200	C	A	0.535432	-0.128802	0.0280471	PWY.6891..thiazole.biosynthesis.II..Bacillus.	7738	GCST90027600	0.00271808	21.0844
rs67469682	1.05e-06	21	21941433	A	T	0.375479	0.132353	0.0271084	PWY.6891..thiazole.biosynthesis.II..Bacillus.	7738	GCST90027600	0.00307113	23.8314
rs2999900	6.27e-07	1	13830815	C	T	0.838843	0.137782	0.0276513	PWY.6892..thiazole.biosynthesis.I..E..coli.	7738	GCST90027601	0.00319841	24.8223
rs4949324	7.01e-06	1	31377743	A	G	0.654959	-0.0972248	0.0216366	PWY.6892..thiazole.biosynthesis.I..E..coli.	7738	GCST90027601	0.00260264	20.1866
rs80055047	7.18e-06	1	219347813	A	G	0.0520199	0.211269	0.0470718	PWY.6892..thiazole.biosynthesis.I..E..coli.	7738	GCST90027601	0.00259653	20.139
rs7784347	2.35e-07	7	8329708	C	T	0.0680514	-0.2046	0.0395806	PWY.6892..thiazole.biosynthesis.I..E..coli.	7738	GCST90027601	0.00344127	26.7136
rs7989592	7.83e-06	13	79049841	C	T	0.0541374	-0.201336	0.0450433	PWY.6892..thiazole.biosynthesis.I..E..coli.	7738	GCST90027601	0.00257534	19.9742
rs75042717	8.81e-06	17	42923807	C	A	0.160967	0.120678	0.0271527	PWY.6892..thiazole.biosynthesis.I..E..coli.	7738	GCST90027601	0.00254622	19.7478
rs10006164	5.7e-06	4	1021598	A	G	0.344209	-0.0805101	0.0177448	PWY.6897..thiamin.salvage.II	7738	GCST90027602	0.00265325	20.5801
rs4374638	9.61e-06	4	12427589	C	T	0.652683	0.0768675	0.0173682	PWY.6897..thiamin.salvage.II	7738	GCST90027602	0.00252492	19.5822
rs479744	4.91e-06	6	109020032	T	G	0.198548	-0.0947483	0.020739	PWY.6897..thiamin.salvage.II	7738	GCST90027602	0.0026901	20.8667
rs118155381	6.91e-07	8	128997208	C	T	0.258527	-0.0923154	0.0185972	PWY.6897..thiamin.salvage.II	7738	GCST90027602	0.00317427	24.6343
rs74949229	3.89e-06	10	9526946	A	G	0.0938701	-0.1307	0.0283073	PWY.6897..thiamin.salvage.II	7738	GCST90027602	0.00274745	21.3128
rs2461882	5.78e-06	10	72537151	C	T	0.0962862	-0.124633	0.0274876	PWY.6897..thiamin.salvage.II	7738	GCST90027602	0.00264979	20.5533
rs7904867	6.95e-06	10	82352787	C	T	0.377571	-0.0760521	0.0169187	PWY.6897..thiamin.salvage.II	7738	GCST90027602	0.00260451	20.2011
rs10777971	3.82e-06	12	99752344	G	T	0.359993	0.0780639	0.0168937	PWY.6897..thiamin.salvage.II	7738	GCST90027602	0.00275185	21.3471
rs1968451	6.23e-06	19	5391922	C	T	0.680575	0.0898689	0.0198891	PWY.6897..thiamin.salvage.II	7738	GCST90027602	0.00263158	20.4116
rs12463196	7.32e-06	19	16728733	T	G	0.0749451	-0.138008	0.0307762	PWY.6897..thiamin.salvage.II	7738	GCST90027602	0.00259194	20.1033
rs2424026	5.66e-06	20	16956638	G	A	0.255692	-0.0847065	0.0186631	PWY.6897..thiamin.salvage.II	7738	GCST90027602	0.0026551	20.5945
rs28359554	1.71e-06	20	56141291	C	T	0.08728	0.143385	0.0299685	PWY.6897..thiamin.salvage.II	7738	GCST90027602	0.00294962	22.8858
rs73001914	2.61e-06	3	2585609	G	A	0.182174	-0.102206	0.0217496	PWY.6901..superpathway.of.glucose.and.xylose.degradation	7738	GCST90027603	0.00284566	22.0768
rs114537104	1.44e-06	4	43582603	G	T	0.0602476	0.170007	0.0352783	PWY.6901..superpathway.of.glucose.and.xylose.degradation	7738	GCST90027603	0.00299219	23.217
rs6596989	2.08e-06	6	3629689	G	A	0.660013	-0.0852001	0.0179529	PWY.6901..superpathway.of.glucose.and.xylose.degradation	7738	GCST90027603	0.00290215	22.5164
rs145761301	7.89e-06	6	168088679	A	G	0.106563	0.125022	0.0279809	PWY.6901..superpathway.of.glucose.and.xylose.degradation	7738	GCST90027603	0.00257336	19.9589
rs6967058	9.66e-06	7	144213477	C	T	0.909252	-0.141853	0.03206	PWY.6901..superpathway.of.glucose.and.xylose.degradation	7738	GCST90027603	0.00252364	19.5723
rs12782517	6.56e-07	10	133603287	T	C	0.152274	0.117953	0.0237137	PWY.6901..superpathway.of.glucose.and.xylose.degradation	7738	GCST90027603	0.00318719	24.7349
rs4922591	7.72e-06	11	32374199	C	T	0.614008	-0.0761299	0.0170206	PWY.6901..superpathway.of.glucose.and.xylose.degradation	7738	GCST90027603	0.00257875	20.0008
rs57238953	2.22e-06	16	27919526	A	G	0.0675283	-0.153964	0.0325341	PWY.6901..superpathway.of.glucose.and.xylose.degradation	7738	GCST90027603	0.00288587	22.3897
rs7228238	6.93e-06	18	2641314	T	C	0.415472	-0.0747709	0.0166316	PWY.6901..superpathway.of.glucose.and.xylose.degradation	7738	GCST90027603	0.00260518	20.2063
rs12725757	4.85e-06	1	88641534	T	A	0.351997	0.0778646	0.0170332	PWY.6969..TCA.cycle.V..2.oxoglutarate.ferredoxin.oxidoreductase.	7738	GCST90027604	0.0026933	20.8916
rs61156349	8.16e-06	2	6820885	A	T	0.206393	0.0898115	0.0201328	PWY.6969..TCA.cycle.V..2.oxoglutarate.ferredoxin.oxidoreductase.	7738	GCST90027604	0.00256515	19.895
rs13088151	9.39e-06	3	3049520	G	A	0.228659	-0.0896934	0.020243	PWY.6969..TCA.cycle.V..2.oxoglutarate.ferredoxin.oxidoreductase.	7738	GCST90027604	0.00253072	19.6273
rs78769049	7.19e-07	3	113445802	T	C	0.0931358	-0.149104	0.0300847	PWY.6969..TCA.cycle.V..2.oxoglutarate.ferredoxin.oxidoreductase.	7738	GCST90027604	0.00316434	24.557
rs367274	1.72e-06	6	90622187	T	C	0.453617	0.0793277	0.0165815	PWY.6969..TCA.cycle.V..2.oxoglutarate.ferredoxin.oxidoreductase.	7738	GCST90027604	0.0029491	22.8817
rs802718	7.26e-06	6	128289511	A	G	0.91036	0.128723	0.0286956	PWY.6969..TCA.cycle.V..2.oxoglutarate.ferredoxin.oxidoreductase.	7738	GCST90027604	0.00259373	20.1172
rs10951836	9.66e-06	7	45886834	G	A	0.352364	0.078213	0.0176769	PWY.6969..TCA.cycle.V..2.oxoglutarate.ferredoxin.oxidoreductase.	7738	GCST90027604	0.00252358	19.5718
rs17866154	8.05e-07	7	126881702	C	G	0.102088	-0.133938	0.0271446	PWY.6969..TCA.cycle.V..2.oxoglutarate.ferredoxin.oxidoreductase.	7738	GCST90027604	0.00313652	24.3405
rs62522935	3.3e-06	8	94698620	C	T	0.124382	0.116933	0.0251395	PWY.6969..TCA.cycle.V..2.oxoglutarate.ferredoxin.oxidoreductase.	7738	GCST90027604	0.00278818	21.6296
rs1915542	1.52e-06	8	119605433	T	A	0.673225	0.085412	0.0177628	PWY.6969..TCA.cycle.V..2.oxoglutarate.ferredoxin.oxidoreductase.	7738	GCST90027604	0.00297913	23.1154
rs11141287	5.4e-06	9	88788556	T	C	0.444959	0.0758855	0.0166833	PWY.6969..TCA.cycle.V..2.oxoglutarate.ferredoxin.oxidoreductase.	7738	GCST90027604	0.00266666	20.6844
rs71507551	8.37e-06	9	121229221	G	A	0.0742318	-0.141788	0.0318225	PWY.6969..TCA.cycle.V..2.oxoglutarate.ferredoxin.oxidoreductase.	7738	GCST90027604	0.00255897	19.847
rs9300960	4.15e-06	13	105346499	T	C	0.161616	-0.110748	0.0240566	PWY.6969..TCA.cycle.V..2.oxoglutarate.ferredoxin.oxidoreductase.	7738	GCST90027604	0.00273142	21.1882
rs1423084	6.43e-06	16	26561371	G	A	0.787237	-0.0915073	0.0202815	PWY.6969..TCA.cycle.V..2.oxoglutarate.ferredoxin.oxidoreductase.	7738	GCST90027604	0.00262386	20.3516
rs17012363	9.57e-06	2	33121494	C	T	0.179061	0.128966	0.0291337	PWY.7003..glycerol.degradation.to.butanol	7738	GCST90027605	0.00252599	19.5906
rs16855891	6.85e-06	2	217172384	A	G	0.0504159	0.22891	0.0508879	PWY.7003..glycerol.degradation.to.butanol	7738	GCST90027605	0.00260818	20.2296
rs3116216	9.35e-06	2	233091531	C	T	0.0710938	0.195371	0.0440862	PWY.7003..glycerol.degradation.to.butanol	7738	GCST90027605	0.00253155	19.6337
rs7623244	9.01e-06	3	125455621	C	A	0.186152	0.132253	0.0297889	PWY.7003..glycerol.degradation.to.butanol	7738	GCST90027605	0.0025408	19.7057
rs75209389	9.81e-06	4	7445593	T	G	0.177712	0.131907	0.0298337	PWY.7003..glycerol.degradation.to.butanol	7738	GCST90027605	0.00251999	19.5439
rs72697193	2.11e-06	4	161432924	T	C	0.114898	0.170761	0.0360083	PWY.7003..glycerol.degradation.to.butanol	7738	GCST90027605	0.0028979	22.4833
rs10017115	6.15e-06	4	181590832	C	T	0.590678	0.104115	0.0230282	PWY.7003..glycerol.degradation.to.butanol	7738	GCST90027605	0.00263472	20.436
rs971716	6.03e-06	5	17802864	C	T	0.596692	0.103798	0.0229367	PWY.7003..glycerol.degradation.to.butanol	7738	GCST90027605	0.00263961	20.474
rs72958820	3.07e-07	6	75293345	T	C	0.0540698	0.260292	0.0508447	PWY.7003..glycerol.degradation.to.butanol	7738	GCST90027605	0.00337545	26.2009
rs56059900	6.88e-08	8	50785702	A	G	0.0657438	0.245734	0.0455545	PWY.7003..glycerol.degradation.to.butanol	7738	GCST90027605	0.00374636	29.0908
rs7859760	7.06e-06	9	118125741	G	T	0.517931	0.100406	0.0223525	PWY.7003..glycerol.degradation.to.butanol	7738	GCST90027605	0.00260081	20.1723
rs62571693	5.28e-06	9	120645097	C	T	0.181501	-0.131848	0.0289556	PWY.7003..glycerol.degradation.to.butanol	7738	GCST90027605	0.00267235	20.7287
rs34386657	6.29e-06	11	83892801	T	C	0.0526102	0.229411	0.0507949	PWY.7003..glycerol.degradation.to.butanol	7738	GCST90027605	0.00262916	20.3928
rs35531472	9.81e-06	17	11049232	T	C	0.107296	-0.161366	0.0364965	PWY.7003..glycerol.degradation.to.butanol	7738	GCST90027605	0.00251997	19.5438
rs4892167	7.63e-06	18	71640680	C	G	0.351073	0.120951	0.0270257	PWY.7003..glycerol.degradation.to.butanol	7738	GCST90027605	0.00258174	20.024
rs4670011	8.57e-06	2	14766820	C	T	0.306786	-0.174663	0.0392458	PWY.7013..L.1.2.propanediol.degradation	7738	GCST90027606	0.00255314	19.8016
rs114990902	2.74e-07	2	222312590	A	G	0.0560495	-0.438592	0.0853246	PWY.7013..L.1.2.propanediol.degradation	7738	GCST90027606	0.00340302	26.4156
rs4309681	8.46e-06	3	148262862	A	G	0.176173	0.205271	0.0460954	PWY.7013..L.1.2.propanediol.degradation	7738	GCST90027606	0.00255623	19.8257
rs72829142	3.31e-06	5	148240905	G	A	0.0601282	0.348734	0.0749867	PWY.7013..L.1.2.propanediol.degradation	7738	GCST90027606	0.00278726	21.6225
rs1555643	4.78e-06	6	14952171	A	G	0.173527	0.208976	0.0456846	PWY.7013..L.1.2.propanediol.degradation	7738	GCST90027606	0.00269681	20.9189
rs1381664	4.03e-06	8	76915110	T	A	0.448913	0.168754	0.0366068	PWY.7013..L.1.2.propanediol.degradation	7738	GCST90027606	0.00273885	21.2459
rs2145794	8.67e-06	11	34354913	A	T	0.824855	0.221571	0.0498146	PWY.7013..L.1.2.propanediol.degradation	7738	GCST90027606	0.0025502	19.7788
rs7303969	4.49e-06	12	133164690	T	C	0.832051	-0.211976	0.0462092	PWY.7013..L.1.2.propanediol.degradation	7738	GCST90027606	0.00271213	21.0381
rs12440220	5.57e-06	15	45948077	G	A	0.40746	-0.166608	0.0366815	PWY.7013..L.1.2.propanediol.degradation	7738	GCST90027606	0.00265897	20.6247
rs9933327	2.8e-06	16	17881203	G	A	0.305774	0.194255	0.0414638	PWY.7013..L.1.2.propanediol.degradation	7738	GCST90027606	0.00282844	21.9429
rs1589199	2.75e-06	18	24916309	G	A	0.0833208	-0.303254	0.0646742	PWY.7013..L.1.2.propanediol.degradation	7738	GCST90027606	0.00283329	21.9806
rs75789763	5.93e-06	4	130403869	A	G	0.0562994	-0.167187	0.0369155	PWY.7187..pyrimidine.deoxyribonucleotides.de.novo.biosynthesis.II	7738	GCST90027607	0.00264369	20.5058
rs10951564	3.27e-06	7	38674590	A	G	0.472108	0.076022	0.0163369	PWY.7187..pyrimidine.deoxyribonucleotides.de.novo.biosynthesis.II	7738	GCST90027607	0.00279058	21.6484
rs10448112	9.52e-06	8	5480590	G	A	0.204444	0.0915049	0.0206659	PWY.7187..pyrimidine.deoxyribonucleotides.de.novo.biosynthesis.II	7738	GCST90027607	0.00252728	19.6006
rs72784665	6.13e-06	10	8187457	T	G	0.0683811	0.157671	0.0348681	PWY.7187..pyrimidine.deoxyribonucleotides.de.novo.biosynthesis.II	7738	GCST90027607	0.00263555	20.4425
rs2481967	9.28e-06	13	28541583	G	T	0.809301	0.0926418	0.0208963	PWY.7187..pyrimidine.deoxyribonucleotides.de.novo.biosynthesis.II	7738	GCST90027607	0.00253365	19.6501
rs4791333	5.05e-06	17	9009595	G	A	0.871297	-0.110765	0.0242762	PWY.7187..pyrimidine.deoxyribonucleotides.de.novo.biosynthesis.II	7738	GCST90027607	0.00268317	20.8129
rs17790609	6.95e-06	18	71620986	C	T	0.0808749	0.135454	0.0301332	PWY.7187..pyrimidine.deoxyribonucleotides.de.novo.biosynthesis.II	7738	GCST90027607	0.00260454	20.2014
rs73176879	6.43e-06	22	43343625	G	A	0.116772	-0.114949	0.0254776	PWY.7187..pyrimidine.deoxyribonucleotides.de.novo.biosynthesis.II	7738	GCST90027607	0.00262378	20.351
rs9463067	5.11e-06	6	12728425	T	C	0.380643	-0.079069	0.0173385	PWY.7196..superpathway.of.pyrimidine.ribonucleosides.salvage	7738	GCST90027608	0.00268039	20.7912
rs4074922	8.67e-06	12	131433751	G	C	0.197105	-0.108992	0.0245035	PWY.7196..superpathway.of.pyrimidine.ribonucleosides.salvage	7738	GCST90027608	0.00255033	19.7798
rs1686648	7.18e-06	13	60099693	A	G	0.793975	-0.0931009	0.020743	PWY.7196..superpathway.of.pyrimidine.ribonucleosides.salvage	7738	GCST90027608	0.00259661	20.1396
rs8033436	4.2e-06	15	90773142	A	G	0.477528	0.0784407	0.017048	PWY.7196..superpathway.of.pyrimidine.ribonucleosides.salvage	7738	GCST90027608	0.00272848	21.1653
rs55794976	1.31e-06	16	88661980	T	C	0.0635357	-0.169662	0.0350678	PWY.7196..superpathway.of.pyrimidine.ribonucleosides.salvage	7738	GCST90027608	0.00301586	23.4013
rs6503292	3.24e-06	17	10113345	G	A	0.629819	-0.0827317	0.0177716	PWY.7196..superpathway.of.pyrimidine.ribonucleosides.salvage	7738	GCST90027608	0.00279286	21.6661
rs662934	4.27e-06	20	773509	G	A	0.777175	0.101673	0.0221143	PWY.7196..superpathway.of.pyrimidine.ribonucleosides.salvage	7738	GCST90027608	0.00272426	21.1325
rs12035670	3.87e-06	1	52532634	T	C	0.332632	-0.0818521	0.0177228	PWY.7197..pyrimidine.deoxyribonucleotide.phosphorylation	7738	GCST90027609	0.00274897	21.3246
rs16830066	6.49e-06	1	200189220	A	G	0.101692	0.122475	0.027157	PWY.7197..pyrimidine.deoxyribonucleotide.phosphorylation	7738	GCST90027609	0.00262157	20.3338
rs74671141	4.94e-06	3	179063	C	G	0.104316	-0.122167	0.0267473	PWY.7197..pyrimidine.deoxyribonucleotide.phosphorylation	7738	GCST90027609	0.00268874	20.8562
rs3113463	1.4e-07	4	150213416	T	G	0.507096	0.0875069	0.0166185	PWY.7197..pyrimidine.deoxyribonucleotide.phosphorylation	7738	GCST90027609	0.0035704	27.7196
rs11259346	3.03e-06	10	14838247	T	C	0.325841	0.0821155	0.0175884	PWY.7197..pyrimidine.deoxyribonucleotide.phosphorylation	7738	GCST90027609	0.00280898	21.7915
rs4962365	4.46e-06	10	128475525	C	T	0.0620419	0.158259	0.0344899	PWY.7197..pyrimidine.deoxyribonucleotide.phosphorylation	7738	GCST90027609	0.00271358	21.0494
rs117176738	7.58e-06	11	72339729	G	A	0.0555993	-0.160576	0.0358702	PWY.7197..pyrimidine.deoxyribonucleotide.phosphorylation	7738	GCST90027609	0.00258309	20.0346
rs8079105	2.23e-06	17	52966403	T	C	0.50919	0.0793471	0.0167696	PWY.7197..pyrimidine.deoxyribonucleotide.phosphorylation	7738	GCST90027609	0.00288491	22.3823
rs8097750	7.87e-06	18	48198611	A	G	0.144967	0.10297	0.0230428	PWY.7197..pyrimidine.deoxyribonucleotide.phosphorylation	7738	GCST90027609	0.002574	19.9638
rs12466926	1.77e-06	2	22219465	A	G	0.255776	-0.0991623	0.0207513	PWY.7198..pyrimidine.deoxyribonucleotides.de.novo.biosynthesis.IV	7738	GCST90027610	0.00294236	22.8293
rs9310781	9.59e-06	3	25482147	G	C	0.242162	-0.0962912	0.0217543	PWY.7198..pyrimidine.deoxyribonucleotides.de.novo.biosynthesis.IV	7738	GCST90027610	0.00252556	19.5872
rs6854439	9.79e-06	4	40203439	T	C	0.481757	0.0789267	0.0178496	PWY.7198..pyrimidine.deoxyribonucleotides.de.novo.biosynthesis.IV	7738	GCST90027610	0.00252039	19.547
rs4739729	1.51e-06	8	81149186	A	G	0.353332	-0.0924285	0.019214	PWY.7198..pyrimidine.deoxyribonucleotides.de.novo.biosynthesis.IV	7738	GCST90027610	0.00298161	23.1347
rs77945651	1.42e-06	12	24318151	C	A	0.0551304	0.197268	0.0409065	PWY.7198..pyrimidine.deoxyribonucleotides.de.novo.biosynthesis.IV	7738	GCST90027610	0.00299638	23.2497
rs9508816	5.59e-06	13	31256569	T	A	0.734997	-0.0962162	0.0211864	PWY.7198..pyrimidine.deoxyribonucleotides.de.novo.biosynthesis.IV	7738	GCST90027610	0.00265826	20.6191
rs8046267	7.26e-06	16	57877231	G	C	0.142949	-0.116058	0.0258714	PWY.7198..pyrimidine.deoxyribonucleotides.de.novo.biosynthesis.IV	7738	GCST90027610	0.00259392	20.1187
rs11713293	7.85e-06	3	61877662	A	C	0.0581419	0.158361	0.0354328	PWY.7199..pyrimidine.deoxyribonucleosides.salvage	7738	GCST90027611	0.00257475	19.9697
rs55724545	8.2e-06	3	65666769	C	G	0.244364	-0.0854652	0.0191625	PWY.7199..pyrimidine.deoxyribonucleosides.salvage	7738	GCST90027611	0.00256407	19.8866
rs72773357	3.69e-06	10	8502417	C	T	0.157079	-0.103127	0.0222823	PWY.7199..pyrimidine.deoxyribonucleosides.salvage	7738	GCST90027611	0.00276054	21.4147
rs9522352	6.36e-06	13	112337859	A	G	0.329568	-0.078448	0.0173788	PWY.7199..pyrimidine.deoxyribonucleosides.salvage	7738	GCST90027611	0.00262636	20.371
rs117273466	3.62e-06	14	73901590	G	T	0.059133	-0.170639	0.0368399	PWY.7199..pyrimidine.deoxyribonucleosides.salvage	7738	GCST90027611	0.00276495	21.449
rs10416031	2.43e-06	19	1095151	G	A	0.653782	-0.0794591	0.0168564	PWY.7199..pyrimidine.deoxyribonucleosides.salvage	7738	GCST90027611	0.00286341	22.215
rs1041447	3.97e-06	21	42306226	T	C	0.581197	0.0755324	0.0163735	PWY.7199..pyrimidine.deoxyribonucleosides.salvage	7738	GCST90027611	0.00274258	21.275
rs6587723	2.65e-06	1	149922960	C	T	0.439362	0.0993128	0.0211468	PWY.7209..superpathway.of.pyrimidine.ribonucleosides.degradation	7738	GCST90027612	0.00284221	22.05
rs12487786	8.57e-06	3	64958064	C	T	0.757846	-0.102677	0.0230714	PWY.7209..superpathway.of.pyrimidine.ribonucleosides.degradation	7738	GCST90027612	0.00255305	19.8009
rs836868	2.16e-06	3	122859973	T	A	0.60273	-0.0986201	0.0208141	PWY.7209..superpathway.of.pyrimidine.ribonucleosides.degradation	7738	GCST90027612	0.00289287	22.4441
rs6805759	2.39e-06	3	171893650	G	A	0.527657	0.0946118	0.0200558	PWY.7209..superpathway.of.pyrimidine.ribonucleosides.degradation	7738	GCST90027612	0.00286771	22.2484
rs10489050	3.93e-06	4	163565725	A	G	0.0855044	-0.164383	0.0356172	PWY.7209..superpathway.of.pyrimidine.ribonucleosides.degradation	7738	GCST90027612	0.00274517	21.2951
rs4260641	8.37e-06	5	105436505	G	A	0.591584	-0.0893609	0.020056	PWY.7209..superpathway.of.pyrimidine.ribonucleosides.degradation	7738	GCST90027612	0.00255897	19.847
rs11242123	4.89e-08	5	132025487	T	A	0.128552	-0.16115	0.0295398	PWY.7209..superpathway.of.pyrimidine.ribonucleosides.degradation	7738	GCST90027612	0.00383133	29.7532
rs4645398	8.03e-06	6	63604236	C	T	0.211335	-0.109342	0.0244923	PWY.7209..superpathway.of.pyrimidine.ribonucleosides.degradation	7738	GCST90027612	0.00256902	19.9251
rs6454985	6.36e-06	6	94717644	C	T	0.581833	-0.0889841	0.0197122	PWY.7209..superpathway.of.pyrimidine.ribonucleosides.degradation	7738	GCST90027612	0.00262655	20.3725
rs617079	3.3e-06	6	150752939	G	C	0.0630626	-0.188862	0.0406074	PWY.7209..superpathway.of.pyrimidine.ribonucleosides.degradation	7738	GCST90027612	0.00278765	21.6255
rs1474383	1.68e-06	7	96371760	C	T	0.637558	-0.0976871	0.0204012	PWY.7209..superpathway.of.pyrimidine.ribonucleosides.degradation	7738	GCST90027612	0.00295428	22.922
rs6473162	5.94e-06	8	80396414	T	A	0.396473	0.0918696	0.0202865	PWY.7209..superpathway.of.pyrimidine.ribonucleosides.degradation	7738	GCST90027612	0.00264332	20.5029
rs261555	1.77e-06	8	97003139	A	G	0.768291	-0.111062	0.0232431	PWY.7209..superpathway.of.pyrimidine.ribonucleosides.degradation	7738	GCST90027612	0.00294192	22.8258
rs16916531	4.29e-06	9	101260985	A	C	0.322099	0.0996466	0.0216777	PWY.7209..superpathway.of.pyrimidine.ribonucleosides.degradation	7738	GCST90027612	0.00272325	21.1246
rs11215429	1.81e-06	11	115095846	C	T	0.0526883	0.22683	0.04752	PWY.7209..superpathway.of.pyrimidine.ribonucleosides.degradation	7738	GCST90027612	0.0029359	22.779
rs4783337	5.13e-07	16	83249025	C	G	0.931307	-0.220689	0.0439498	PWY.7209..superpathway.of.pyrimidine.ribonucleosides.degradation	7738	GCST90027612	0.00324794	25.2079
rs12693170	4.31e-06	2	179737144	A	C	0.754084	-0.0876407	0.0190692	PWY.7211..superpathway.of.pyrimidine.deoxyribonucleotides.de.novo.biosynthesis	7738	GCST90027613	0.00272229	21.1171
rs4624725	2.76e-06	4	6135321	A	G	0.810342	0.101275	0.0216038	PWY.7211..superpathway.of.pyrimidine.deoxyribonucleotides.de.novo.biosynthesis	7738	GCST90027613	0.00283192	21.97
rs72835533	7.67e-06	6	23731053	G	A	0.197483	-0.0941348	0.021039	PWY.7211..superpathway.of.pyrimidine.deoxyribonucleotides.de.novo.biosynthesis	7738	GCST90027613	0.00258047	20.0141
rs9463229	6.13e-06	6	46592626	T	C	0.184748	0.0980088	0.0216752	PWY.7211..superpathway.of.pyrimidine.deoxyribonucleotides.de.novo.biosynthesis	7738	GCST90027613	0.00263531	20.4406
rs13203297	5.81e-06	6	74268002	A	T	0.324735	0.0790555	0.0174388	PWY.7211..superpathway.of.pyrimidine.deoxyribonucleotides.de.novo.biosynthesis	7738	GCST90027613	0.00264879	20.5455
rs62485312	1.89e-06	8	5638670	A	G	0.102164	0.134093	0.0281449	PWY.7211..superpathway.of.pyrimidine.deoxyribonucleotides.de.novo.biosynthesis	7738	GCST90027613	0.00292489	22.6934
rs327229	8.32e-06	8	26462161	C	T	0.909395	-0.128276	0.0287814	PWY.7211..superpathway.of.pyrimidine.deoxyribonucleotides.de.novo.biosynthesis	7738	GCST90027613	0.0025605	19.8589
rs73335828	2.68e-06	8	74919480	A	G	0.0554602	0.168873	0.0359797	PWY.7211..superpathway.of.pyrimidine.deoxyribonucleotides.de.novo.biosynthesis	7738	GCST90027613	0.00283884	22.0238
rs10886367	5.67e-07	10	120780364	C	G	0.60289	0.083789	0.016751	PWY.7211..superpathway.of.pyrimidine.deoxyribonucleotides.de.novo.biosynthesis	7738	GCST90027613	0.00322301	25.0138
rs11223389	4.09e-06	11	133074627	T	C	0.217382	0.0951344	0.0206508	PWY.7211..superpathway.of.pyrimidine.deoxyribonucleotides.de.novo.biosynthesis	7738	GCST90027613	0.00273515	21.2172
rs4074922	4.97e-06	12	131433751	G	C	0.200294	-0.108702	0.0238071	PWY.7211..superpathway.of.pyrimidine.deoxyribonucleotides.de.novo.biosynthesis	7738	GCST90027613	0.00268697	20.8424
rs7492664	3.09e-06	14	35202345	T	G	0.0726264	-0.147612	0.0316442	PWY.7211..superpathway.of.pyrimidine.deoxyribonucleotides.de.novo.biosynthesis	7738	GCST90027613	0.0028042	21.7543
rs6020972	6.28e-06	20	49708973	T	C	0.495878	-0.0794081	0.017581	PWY.7211..superpathway.of.pyrimidine.deoxyribonucleotides.de.novo.biosynthesis	7738	GCST90027613	0.00262948	20.3953
rs4600724	9.86e-06	20	59606942	C	A	0.498246	0.0723838	0.0163757	PWY.7211..superpathway.of.pyrimidine.deoxyribonucleotides.de.novo.biosynthesis	7738	GCST90027613	0.0025186	19.5331
rs7569681	5.19e-06	2	116094446	C	T	0.086701	-0.131782	0.0289189	PWY.7219..adenosine.ribonucleotides.de.novo.biosynthesis	7738	GCST90027614	0.00267644	20.7605
rs35057482	3.06e-06	2	180324166	T	C	0.0887948	-0.137282	0.0294165	PWY.7219..adenosine.ribonucleotides.de.novo.biosynthesis	7738	GCST90027614	0.0028067	21.7738
rs73142368	8.52e-06	3	88797386	T	G	0.328782	-0.0775477	0.0174198	PWY.7219..adenosine.ribonucleotides.de.novo.biosynthesis	7738	GCST90027614	0.00255452	19.8124
rs62338928	5.11e-07	4	182457155	G	A	0.324931	-0.087888	0.0174997	PWY.7219..adenosine.ribonucleotides.de.novo.biosynthesis	7738	GCST90027614	0.00324906	25.2166
rs1428949	2.78e-06	5	9947612	T	C	0.433176	-0.0779739	0.0166369	PWY.7219..adenosine.ribonucleotides.de.novo.biosynthesis	7738	GCST90027614	0.00283069	21.9604
rs34848869	4.73e-06	9	18801018	G	C	0.0629004	-0.162287	0.0354614	PWY.7219..adenosine.ribonucleotides.de.novo.biosynthesis	7738	GCST90027614	0.0026993	20.9383
rs7108080	3.52e-07	11	59726765	A	G	0.508635	-0.085927	0.0168713	PWY.7219..adenosine.ribonucleotides.de.novo.biosynthesis	7738	GCST90027614	0.00334104	25.9329
rs79149938	6e-06	11	90525050	G	A	0.0653077	-0.154991	0.0342404	PWY.7219..adenosine.ribonucleotides.de.novo.biosynthesis	7738	GCST90027614	0.00264094	20.4844
rs9582093	9.38e-06	13	97641709	A	G	0.473701	-0.0717885	0.0162011	PWY.7219..adenosine.ribonucleotides.de.novo.biosynthesis	7738	GCST90027614	0.00253098	19.6294
rs71430764	1.47e-06	14	92980553	A	C	0.050561	-0.203901	0.0423462	PWY.7219..adenosine.ribonucleotides.de.novo.biosynthesis	7738	GCST90027614	0.00298733	23.1792
rs4785220	5.67e-06	16	50627378	C	T	0.680021	0.0782036	0.0172315	PWY.7219..adenosine.ribonucleotides.de.novo.biosynthesis	7738	GCST90027614	0.00265474	20.5918
rs7221118	9.73e-06	17	47907641	C	T	0.229708	-0.0851742	0.0192565	PWY.7219..adenosine.ribonucleotides.de.novo.biosynthesis	7738	GCST90027614	0.00252195	19.5591
rs681147	9.6e-06	20	33804510	A	T	0.178339	-0.0949868	0.0214607	PWY.7219..adenosine.ribonucleotides.de.novo.biosynthesis	7738	GCST90027614	0.00252528	19.585
rs143920868	1.17e-06	1	53281430	T	C	0.0872329	-0.151033	0.0310716	PWY.7221..guanosine.ribonucleotides.de.novo.biosynthesis	7738	GCST90027615	0.00304412	23.6212
rs6427759	2.43e-06	1	199150658	C	A	0.9086	-0.136692	0.0289961	PWY.7221..guanosine.ribonucleotides.de.novo.biosynthesis	7738	GCST90027615	0.00286371	22.2173
rs1428949	3.46e-06	5	9947612	T	C	0.433176	-0.0770872	0.0166082	PWY.7221..guanosine.ribonucleotides.de.novo.biosynthesis	7738	GCST90027615	0.00277642	21.5382
rs11168050	3.02e-06	5	147931523	A	G	0.0793935	0.141163	0.0302311	PWY.7221..guanosine.ribonucleotides.de.novo.biosynthesis	7738	GCST90027615	0.00280983	21.7981
rs6903592	2.07e-06	6	70855171	A	T	0.318408	-0.0819131	0.0172573	PWY.7221..guanosine.ribonucleotides.de.novo.biosynthesis	7738	GCST90027615	0.00290314	22.5241
rs10817481	2.48e-06	9	116096944	C	A	0.516451	-0.0773225	0.0164176	PWY.7221..guanosine.ribonucleotides.de.novo.biosynthesis	7738	GCST90027615	0.00285838	22.1758
rs7108080	3.79e-07	11	59726765	A	G	0.508635	-0.0855444	0.0168421	PWY.7221..guanosine.ribonucleotides.de.novo.biosynthesis	7738	GCST90027615	0.00332289	25.7915
rs76346802	4.4e-06	11	90723689	G	A	0.0931431	-0.128867	0.0280657	PWY.7221..guanosine.ribonucleotides.de.novo.biosynthesis	7738	GCST90027615	0.00271718	21.0774
rs1920088	6.13e-06	12	62578050	G	A	0.875328	-0.111932	0.0247536	PWY.7221..guanosine.ribonucleotides.de.novo.biosynthesis	7738	GCST90027615	0.00263549	20.442
rs11058744	1.74e-06	12	127091880	T	G	0.0707436	-0.153543	0.0321109	PWY.7221..guanosine.ribonucleotides.de.novo.biosynthesis	7738	GCST90027615	0.00294608	22.8582
rs41359044	8.64e-06	13	34332027	T	C	0.0527914	-0.161094	0.0362125	PWY.7221..guanosine.ribonucleotides.de.novo.biosynthesis	7738	GCST90027615	0.00255097	19.7847
rs754639	4.06e-06	17	80883567	A	G	0.33023	0.0855546	0.0185649	PWY.7221..guanosine.ribonucleotides.de.novo.biosynthesis	7738	GCST90027615	0.00273704	21.2318
rs12457526	2.58e-06	18	21016793	T	G	0.382444	-0.0787255	0.0167446	PWY.7221..guanosine.ribonucleotides.de.novo.biosynthesis	7738	GCST90027615	0.00284847	22.0987
rs617024	5.81e-06	18	74789004	T	C	0.134058	-0.110423	0.0243578	PWY.7221..guanosine.ribonucleotides.de.novo.biosynthesis	7738	GCST90027615	0.00264886	20.546
rs5766546	5.25e-06	22	45606437	A	G	0.140928	-0.106	0.0232727	PWY.7221..guanosine.ribonucleotides.de.novo.biosynthesis	7738	GCST90027615	0.00267378	20.7398
rs4374638	7.52e-06	4	12427589	C	T	0.652742	0.0775467	0.0173158	PWY.7234..inosine.5..phosphate.biosynthesis.III	7738	GCST90027616	0.00258518	20.0508
rs35096174	3.1e-06	6	144357756	A	C	0.0801648	-0.147662	0.031659	PWY.7234..inosine.5..phosphate.biosynthesis.III	7738	GCST90027616	0.00280346	21.7485
rs7796539	5.15e-06	7	28507628	T	C	0.152561	0.104855	0.0230006	PWY.7234..inosine.5..phosphate.biosynthesis.III	7738	GCST90027616	0.00267857	20.7771
rs117005933	1.13e-06	11	112298767	T	C	0.0599435	-0.169136	0.0347447	PWY.7234..inosine.5..phosphate.biosynthesis.III	7738	GCST90027616	0.00305308	23.691
rs9523744	3.96e-06	13	93296139	C	A	0.414535	0.0815931	0.017686	PWY.7234..inosine.5..phosphate.biosynthesis.III	7738	GCST90027616	0.00274302	21.2783
rs11626206	6.13e-06	14	49579736	T	C	0.679116	0.078505	0.0173616	PWY.7234..inosine.5..phosphate.biosynthesis.III	7738	GCST90027616	0.00263537	20.4411
rs112075774	3.51e-06	16	23274991	A	G	0.0650248	-0.160161	0.0345293	PWY.7234..inosine.5..phosphate.biosynthesis.III	7738	GCST90027616	0.00277271	21.5093
rs928495	1.58e-07	20	46414971	T	C	0.0973021	0.145157	0.0276882	PWY.7234..inosine.5..phosphate.biosynthesis.III	7738	GCST90027616	0.00353933	27.4775
rs79676117	1.16e-08	20	50415961	C	A	0.0501897	-0.211348	0.0370389	PWY.7234..inosine.5..phosphate.biosynthesis.III	7738	GCST90027616	0.00419014	32.5513
rs1515603	3.93e-06	3	174255891	A	G	0.0680756	0.14961	0.0324188	PWY.7237..myo...chiro..and.scillo.inositol.degradation	7738	GCST90027617	0.00274475	21.2919
rs6448117	4.84e-07	4	22079213	G	T	0.0525441	-0.188448	0.037445	PWY.7237..myo...chiro..and.scillo.inositol.degradation	7738	GCST90027617	0.00326248	25.3212
rs1455275	3.91e-06	4	61672969	T	C	0.109073	0.121888	0.0264037	PWY.7237..myo...chiro..and.scillo.inositol.degradation	7738	GCST90027617	0.00274643	21.3049
rs4860463	2.62e-06	4	63358165	G	A	0.88351	-0.128433	0.0273357	PWY.7237..myo...chiro..and.scillo.inositol.degradation	7738	GCST90027617	0.00284462	22.0688
rs4647693	9.78e-06	4	185550764	C	T	0.261683	0.0858628	0.0194172	PWY.7237..myo...chiro..and.scillo.inositol.degradation	7738	GCST90027617	0.00252064	19.5489
rs3998109	2.79e-06	6	33793760	A	G	0.349748	0.0808375	0.0172506	PWY.7237..myo...chiro..and.scillo.inositol.degradation	7738	GCST90027617	0.0028298	21.9535
rs12678419	1.51e-06	8	104257497	G	C	0.15879	-0.108148	0.0224845	PWY.7237..myo...chiro..and.scillo.inositol.degradation	7738	GCST90027617	0.00298089	23.1291
rs7128538	2.64e-06	11	46180693	A	G	0.469966	0.0772024	0.0164376	PWY.7237..myo...chiro..and.scillo.inositol.degradation	7738	GCST90027617	0.00284262	22.0532
rs80233470	3.38e-06	11	60875319	T	C	0.114158	0.126112	0.0271438	PWY.7237..myo...chiro..and.scillo.inositol.degradation	7738	GCST90027617	0.00278185	21.5805
rs11226808	8.57e-06	11	105490169	T	A	0.580596	-0.0745484	0.0167505	PWY.7237..myo...chiro..and.scillo.inositol.degradation	7738	GCST90027617	0.00255317	19.8019
rs144261381	9.44e-06	15	64769414	T	A	0.0506988	0.168605	0.0380641	PWY.7237..myo...chiro..and.scillo.inositol.degradation	7738	GCST90027617	0.00252919	19.6154
rs9608542	9.97e-06	22	27330559	C	T	0.062468	0.163644	0.0370421	PWY.7237..myo...chiro..and.scillo.inositol.degradation	7738	GCST90027617	0.00251585	19.5117
rs6733157	1.42e-06	2	37960368	T	C	0.498335	-0.0793214	0.0164506	PWY.724..superpathway.of.L.lysine..L.threonine.and.L.methionine.biosynthesis.II	7738	GCST90027618	0.00299563	23.2438
rs337641	1.49e-06	4	38611802	A	G	0.763879	0.0889729	0.0184866	PWY.724..superpathway.of.L.lysine..L.threonine.and.L.methionine.biosynthesis.II	7738	GCST90027618	0.00298451	23.1573
rs72703328	7.37e-06	4	168405738	T	G	0.136402	0.107112	0.0238943	PWY.724..superpathway.of.L.lysine..L.threonine.and.L.methionine.biosynthesis.II	7738	GCST90027618	0.00259022	20.09
rs77200599	9.87e-06	7	102663314	G	A	0.102372	0.116807	0.0264263	PWY.724..superpathway.of.L.lysine..L.threonine.and.L.methionine.biosynthesis.II	7738	GCST90027618	0.0025185	19.5323
rs12114032	9.44e-06	8	20847332	G	A	0.550142	-0.0706482	0.0159492	PWY.724..superpathway.of.L.lysine..L.threonine.and.L.methionine.biosynthesis.II	7738	GCST90027618	0.00252928	19.6161
rs61889187	3.66e-07	11	32369603	A	T	0.155585	0.110995	0.0218243	PWY.724..superpathway.of.L.lysine..L.threonine.and.L.methionine.biosynthesis.II	7738	GCST90027618	0.00333152	25.8588
rs73218301	4.11e-06	12	94875903	C	T	0.191271	-0.0956164	0.0207613	PWY.724..superpathway.of.L.lysine..L.threonine.and.L.methionine.biosynthesis.II	7738	GCST90027618	0.00273363	21.2053
rs8179139	5.54e-06	12	109018469	T	C	0.183388	-0.105293	0.0231756	PWY.724..superpathway.of.L.lysine..L.threonine.and.L.methionine.biosynthesis.II	7738	GCST90027618	0.00266043	20.636
rs111686525	2.86e-06	13	72097958	T	A	0.0537814	-0.190749	0.0407554	PWY.724..superpathway.of.L.lysine..L.threonine.and.L.methionine.biosynthesis.II	7738	GCST90027618	0.00282291	21.8998
rs261316	4.78e-06	15	58633820	T	C	0.605971	-0.0743683	0.0162574	PWY.724..superpathway.of.L.lysine..L.threonine.and.L.methionine.biosynthesis.II	7738	GCST90027618	0.00269694	20.9199
rs2908645	8.44e-06	16	5032910	G	A	0.481448	-0.0724382	0.0162646	PWY.724..superpathway.of.L.lysine..L.threonine.and.L.methionine.biosynthesis.II	7738	GCST90027618	0.00255688	19.8307
rs17495513	8.69e-06	16	64854788	T	G	0.169129	-0.0934359	0.0210084	PWY.724..superpathway.of.L.lysine..L.threonine.and.L.methionine.biosynthesis.II	7738	GCST90027618	0.0025498	19.7757
rs4797270	9.39e-06	18	6928946	C	T	0.511347	0.0753597	0.0170083	PWY.724..superpathway.of.L.lysine..L.threonine.and.L.methionine.biosynthesis.II	7738	GCST90027618	0.00253062	19.6265
rs3815025	4.92e-06	19	35942900	T	A	0.566425	-0.0750086	0.0164197	PWY.724..superpathway.of.L.lysine..L.threonine.and.L.methionine.biosynthesis.II	7738	GCST90027618	0.00268963	20.8631
rs2457055	5.4e-07	1	48103027	A	G	0.307426	-0.12878	0.0256964	PWY.7254..TCA.cycle.VII..acetate.producers.	7738	GCST90027619	0.00323531	25.1096
rs2404677	1.19e-06	1	208805883	C	T	0.785662	-0.139313	0.0286852	PWY.7254..TCA.cycle.VII..acetate.producers.	7738	GCST90027619	0.0030389	23.5806
rs7530547	8.59e-06	1	237448995	T	A	0.212308	0.129693	0.0291453	PWY.7254..TCA.cycle.VII..acetate.producers.	7738	GCST90027619	0.00255245	19.7963
rs34467156	4.66e-06	3	8887433	T	C	0.0715044	-0.216991	0.047385	PWY.7254..TCA.cycle.VII..acetate.producers.	7738	GCST90027619	0.0027027	20.9648
rs2619296	5.09e-06	3	101869743	C	A	0.596267	-0.11477	0.0251641	PWY.7254..TCA.cycle.VII..acetate.producers.	7738	GCST90027619	0.00268101	20.796
rs73871281	5.34e-06	3	144341783	C	T	0.0901079	-0.189249	0.0415848	PWY.7254..TCA.cycle.VII..acetate.producers.	7738	GCST90027619	0.00266937	20.7055
rs7460645	8.58e-06	8	131074024	G	A	0.523436	-0.104977	0.0235899	PWY.7254..TCA.cycle.VII..acetate.producers.	7738	GCST90027619	0.00255267	19.798
rs629769	3.13e-06	13	32987186	G	A	0.817266	0.143273	0.0307305	PWY.7254..TCA.cycle.VII..acetate.producers.	7738	GCST90027619	0.00280117	21.7308
rs58352802	6.84e-06	18	28987445	A	T	0.116632	-0.165393	0.0367647	PWY.7254..TCA.cycle.VII..acetate.producers.	7738	GCST90027619	0.00260861	20.233
rs73060070	9.93e-06	19	50148261	A	C	0.12863	-0.159535	0.0361038	PWY.7254..TCA.cycle.VII..acetate.producers.	7738	GCST90027619	0.002517	19.5206
rs9973645	8.43e-06	2	59403808	C	G	0.384928	-0.113614	0.0255079	PWY.7315..dTDP.N.acetylthomosamine.biosynthesis	7738	GCST90027620	0.00255726	19.8337
rs62385620	1.26e-06	5	167763951	A	T	0.116897	0.200528	0.0413791	PWY.7315..dTDP.N.acetylthomosamine.biosynthesis	7738	GCST90027620	0.00302581	23.4787
rs2342632	5.73e-06	6	168975413	C	T	0.417053	-0.114497	0.0252417	PWY.7315..dTDP.N.acetylthomosamine.biosynthesis	7738	GCST90027620	0.00265197	20.5702
rs7822956	1.34e-06	8	17719930	G	A	0.811849	0.159007	0.0328991	PWY.7315..dTDP.N.acetylthomosamine.biosynthesis	7738	GCST90027620	0.00300973	23.3536
rs4880567	7.81e-06	10	313304	C	T	0.372512	-0.116117	0.0259754	PWY.7315..dTDP.N.acetylthomosamine.biosynthesis	7738	GCST90027620	0.00257584	19.9782
rs680199	6.77e-07	13	37258797	C	T	0.349842	0.135523	0.0272805	PWY.7315..dTDP.N.acetylthomosamine.biosynthesis	7738	GCST90027620	0.00317916	24.6724
rs12921798	7.09e-06	16	62405413	A	G	0.062169	0.241324	0.0537347	PWY.7315..dTDP.N.acetylthomosamine.biosynthesis	7738	GCST90027620	0.00259975	20.1641
rs11664919	5.6e-06	18	49813274	A	G	0.659927	0.121368	0.0267264	PWY.7315..dTDP.N.acetylthomosamine.biosynthesis	7738	GCST90027620	0.00265792	20.6165
rs75227442	4.63e-06	1	48521180	C	G	0.0527523	-0.177173	0.038676	PWY.7323..superpathway.of.GDP.mannose.derived.O.antigen.building.blocks.biosynthesis	7738	GCST90027621	0.00270462	20.9797
rs116649254	7.98e-06	1	109931990	C	T	0.0583891	0.172504	0.0386282	PWY.7323..superpathway.of.GDP.mannose.derived.O.antigen.building.blocks.biosynthesis	7738	GCST90027621	0.00257065	19.9378
rs13032797	5.55e-06	2	69001171	T	C	0.121105	-0.114245	0.0251489	PWY.7323..superpathway.of.GDP.mannose.derived.O.antigen.building.blocks.biosynthesis	7738	GCST90027621	0.00265983	20.6313
rs57799060	2.55e-06	3	71981355	T	C	0.428927	0.0815403	0.0173345	PWY.7323..superpathway.of.GDP.mannose.derived.O.antigen.building.blocks.biosynthesis	7738	GCST90027621	0.00285137	22.1213
rs28556854	7.52e-07	8	36997023	A	T	0.192389	-0.101993	0.0206154	PWY.7323..superpathway.of.GDP.mannose.derived.O.antigen.building.blocks.biosynthesis	7738	GCST90027621	0.00315324	24.4707
rs71507888	4.22e-06	9	77506773	G	C	0.211343	-0.0973187	0.0211562	PWY.7323..superpathway.of.GDP.mannose.derived.O.antigen.building.blocks.biosynthesis	7738	GCST90027621	0.00272711	21.1546
rs12436806	4.95e-06	14	50976674	A	T	0.120877	0.115932	0.0253848	PWY.7323..superpathway.of.GDP.mannose.derived.O.antigen.building.blocks.biosynthesis	7738	GCST90027621	0.00268819	20.8519
rs9949233	3.6e-06	18	66145372	C	T	0.422092	-0.0782696	0.0168931	PWY.7323..superpathway.of.GDP.mannose.derived.O.antigen.building.blocks.biosynthesis	7738	GCST90027621	0.00276654	21.4613
rs6122425	3.92e-06	20	61963292	A	C	0.224915	-0.0927808	0.0201023	PWY.7323..superpathway.of.GDP.mannose.derived.O.antigen.building.blocks.biosynthesis	7738	GCST90027621	0.00274539	21.2968
rs6531656	1.44e-06	4	38684201	T	C	0.816578	-0.104541	0.021694	PWY.7328..superpathway.of.UDP.glucose.derived.O.antigen.building.blocks.biosynthesis	7738	GCST90027622	0.00299199	23.2155
rs903246	5.87e-07	5	2853858	C	T	0.0800443	-0.154369	0.0309024	PWY.7328..superpathway.of.UDP.glucose.derived.O.antigen.building.blocks.biosynthesis	7738	GCST90027622	0.00321447	24.9473
rs432569	6.21e-07	12	92697277	C	T	0.193202	-0.105977	0.0212614	PWY.7328..superpathway.of.UDP.glucose.derived.O.antigen.building.blocks.biosynthesis	7738	GCST90027622	0.0032005	24.8385
rs74242229	8.69e-08	13	114996222	A	C	0.0742717	-0.172329	0.0321982	PWY.7328..superpathway.of.UDP.glucose.derived.O.antigen.building.blocks.biosynthesis	7738	GCST90027622	0.00368826	28.638
rs34532802	3.32e-06	15	69392538	T	G	0.141256	0.113802	0.0244733	PWY.7328..superpathway.of.UDP.glucose.derived.O.antigen.building.blocks.biosynthesis	7738	GCST90027622	0.00278659	21.6173
rs1873471	1.29e-06	17	32160735	C	G	0.537477	0.0866011	0.0178897	PWY.7328..superpathway.of.UDP.glucose.derived.O.antigen.building.blocks.biosynthesis	7738	GCST90027622	0.00301926	23.4277
rs4563069	6.21e-07	17	64154822	A	G	0.10924	0.133636	0.0268096	PWY.7328..superpathway.of.UDP.glucose.derived.O.antigen.building.blocks.biosynthesis	7738	GCST90027622	0.00320068	24.8399
rs206592	1.51e-06	18	10344856	C	T	0.291056	0.0927838	0.0192897	PWY.7328..superpathway.of.UDP.glucose.derived.O.antigen.building.blocks.biosynthesis	7738	GCST90027622	0.00298105	23.1304
rs45491295	1.22e-06	19	41932828	A	G	0.140941	0.116848	0.0240815	PWY.7328..superpathway.of.UDP.glucose.derived.O.antigen.building.blocks.biosynthesis	7738	GCST90027622	0.00303338	23.5377
rs7522136	1.15e-07	1	210792970	A	C	0.12581	-0.142042	0.0267965	PWY.7371..1.4.dihydroxy.6.naphthoate.biosynthesis.II	7738	GCST90027623	0.00361803	28.0907
rs2102767	4.86e-06	2	52020814	A	G	0.709047	0.088213	0.0192987	PWY.7371..1.4.dihydroxy.6.naphthoate.biosynthesis.II	7738	GCST90027623	0.00269284	20.8881
rs2704370	7.98e-06	2	164449013	T	G	0.945046	0.169174	0.0378821	PWY.7371..1.4.dihydroxy.6.naphthoate.biosynthesis.II	7738	GCST90027623	0.0025707	19.9382
rs74928855	2.88e-06	3	25425858	A	G	0.0590329	-0.171641	0.0366794	PWY.7371..1.4.dihydroxy.6.naphthoate.biosynthesis.II	7738	GCST90027623	0.0028219	21.892
rs1175227	3.45e-06	5	41890610	T	G	0.203723	-0.100365	0.0216207	PWY.7371..1.4.dihydroxy.6.naphthoate.biosynthesis.II	7738	GCST90027623	0.00277709	21.5434
rs7772044	4.53e-06	6	17362687	A	G	0.57181	-0.0790287	0.0172348	PWY.7371..1.4.dihydroxy.6.naphthoate.biosynthesis.II	7738	GCST90027623	0.00270988	21.0206
rs10794566	9.81e-06	10	125521533	A	G	0.789814	-0.095978	0.0217079	PWY.7371..1.4.dihydroxy.6.naphthoate.biosynthesis.II	7738	GCST90027623	0.00251991	19.5433
rs221017	3.88e-06	20	9813133	C	G	0.121301	-0.126929	0.027489	PWY.7371..1.4.dihydroxy.6.naphthoate.biosynthesis.II	7738	GCST90027623	0.0027478	21.3155
rs9623672	1.69e-06	22	43115254	G	C	0.196096	-0.104503	0.0218298	PWY.7371..1.4.dihydroxy.6.naphthoate.biosynthesis.II	7738	GCST90027623	0.00295288	22.9112
rs12620133	9.05e-07	2	3927175	A	C	0.203167	0.176894	0.0360173	PWY.7392..taxadiene.biosynthesis..engineered.	7738	GCST90027624	0.00310758	24.1151
rs17367434	9.15e-06	3	146311026	T	A	0.165094	0.168407	0.0379598	PWY.7392..taxadiene.biosynthesis..engineered.	7738	GCST90027624	0.00253711	19.677
rs17437978	2.68e-06	7	27311559	A	G	0.106237	0.218078	0.0464559	PWY.7392..taxadiene.biosynthesis..engineered.	7738	GCST90027624	0.00283974	22.0308
rs55779704	9.58e-06	8	54192310	T	C	0.238625	-0.14775	0.0333786	PWY.7392..taxadiene.biosynthesis..engineered.	7738	GCST90027624	0.00252576	19.5887
rs78158506	7.05e-06	14	58039241	T	C	0.0552142	-0.284961	0.0634364	PWY.7392..taxadiene.biosynthesis..engineered.	7738	GCST90027624	0.00260095	20.1735
rs12933705	5.02e-06	16	7768425	T	C	0.0939864	-0.239934	0.0525695	PWY.7392..taxadiene.biosynthesis..engineered.	7738	GCST90027624	0.00268485	20.8259
rs4334283	8.17e-06	16	85253386	G	A	0.462884	-0.128284	0.0287584	PWY.7392..taxadiene.biosynthesis..engineered.	7738	GCST90027624	0.00256492	19.8932
rs2423253	4.27e-06	20	7385072	A	G	0.133066	0.194926	0.0423964	PWY.7392..taxadiene.biosynthesis..engineered.	7738	GCST90027624	0.00272437	21.1333
rs3827207	1.89e-06	21	39940890	A	G	0.731967	-0.15646	0.0328339	PWY.7392..taxadiene.biosynthesis..engineered.	7738	GCST90027624	0.00292592	22.7014
rs5759126	5.43e-06	22	43455665	G	A	0.535373	-0.131514	0.0289209	PWY.7392..taxadiene.biosynthesis..engineered.	7738	GCST90027624	0.00266524	20.6734
rs6603965	4.39e-06	1	91904085	T	C	0.643205	-0.0786778	0.0171333	PWY.7400..L.arginine.biosynthesis.IV..archaebacteria.	7738	GCST90027625	0.00271776	21.0819
rs72974159	5.09e-06	2	136800195	T	C	0.177263	0.0996458	0.0218469	PWY.7400..L.arginine.biosynthesis.IV..archaebacteria.	7738	GCST90027625	0.00268128	20.7982
rs67639354	9.54e-06	3	98947547	T	G	0.25292	-0.0891229	0.02013	PWY.7400..L.arginine.biosynthesis.IV..archaebacteria.	7738	GCST90027625	0.00252675	19.5964
rs12658046	2.47e-06	5	15655657	C	T	0.340781	-0.0812905	0.0172559	PWY.7400..L.arginine.biosynthesis.IV..archaebacteria.	7738	GCST90027625	0.00285976	22.1866
rs2910964	4.88e-06	5	52350521	A	G	0.392802	0.0750064	0.0164125	PWY.7400..L.arginine.biosynthesis.IV..archaebacteria.	7738	GCST90027625	0.00269185	20.8803
rs11747315	2.15e-07	5	153550200	A	G	0.274188	0.0940498	0.0181342	PWY.7400..L.arginine.biosynthesis.IV..archaebacteria.	7738	GCST90027625	0.00346402	26.8908
rs35569027	6.43e-08	8	128073689	A	G	0.451022	0.0892195	0.0165028	PWY.7400..L.arginine.biosynthesis.IV..archaebacteria.	7738	GCST90027625	0.00376301	29.2206
rs12254238	2.21e-06	10	98099765	G	A	0.161674	-0.104066	0.0219845	PWY.7400..L.arginine.biosynthesis.IV..archaebacteria.	7738	GCST90027625	0.00288736	22.4013
rs9300469	6.47e-06	13	98902708	A	G	0.44351	-0.0763628	0.0169304	PWY.7400..L.arginine.biosynthesis.IV..archaebacteria.	7738	GCST90027625	0.00262218	20.3385
rs12932449	6.12e-06	16	78916104	G	A	0.0515282	0.176738	0.039081	PWY.7400..L.arginine.biosynthesis.IV..archaebacteria.	7738	GCST90027625	0.00263604	20.4463
rs11691985	3.61e-07	2	19848291	T	A	0.0994064	-0.294206	0.0578183	PWY.7446..sulfoglycolysis	7738	GCST90027626	0.00333497	25.8857
rs1919443	3.7e-06	2	148398301	G	A	0.0861027	-0.281398	0.0608104	PWY.7446..sulfoglycolysis	7738	GCST90027626	0.00275966	21.4078
rs35490354	3.12e-07	6	73325227	T	C	0.206551	-0.217557	0.042523	PWY.7446..sulfoglycolysis	7738	GCST90027626	0.00337136	26.1691
rs7783534	2.37e-07	7	76719391	C	G	0.710052	-0.197772	0.0382732	PWY.7446..sulfoglycolysis	7738	GCST90027626	0.00343887	26.6949
rs4236575	9.65e-06	7	104411976	C	T	0.779456	0.184543	0.0417051	PWY.7446..sulfoglycolysis	7738	GCST90027626	0.002524	19.5751
rs61445572	4.2e-06	8	111982871	C	A	0.0788306	-0.304012	0.0660709	PWY.7446..sulfoglycolysis	7738	GCST90027626	0.00272863	21.1664
rs4937552	6.42e-07	11	130500775	C	G	0.390939	-0.172564	0.0346642	PWY.7446..sulfoglycolysis	7738	GCST90027626	0.00319241	24.7755
rs12370008	1.3e-06	12	88185792	T	C	0.267372	-0.186497	0.0385403	PWY.7446..sulfoglycolysis	7738	GCST90027626	0.00301697	23.4099
rs12810337	8.2e-06	12	96801448	G	A	0.0786292	-0.3032	0.0679819	PWY.7446..sulfoglycolysis	7738	GCST90027626	0.00256407	19.8866
rs73154176	6.8e-06	13	20705231	G	A	0.124924	0.272074	0.060464	PWY.7446..sulfoglycolysis	7738	GCST90027626	0.00260985	20.2426
rs75364946	7.23e-06	1	9495100	A	T	0.0549186	-0.170618	0.0380275	PWY.7456..mannan.degradation	7738	GCST90027627	0.00259476	20.1253
rs10484380	1.24e-06	6	19034411	A	G	0.10357	-0.134172	0.0276723	PWY.7456..mannan.degradation	7738	GCST90027627	0.0030289	23.5028
rs2529194	4.02e-06	7	101396232	T	C	0.130508	0.119914	0.0260095	PWY.7456..mannan.degradation	7738	GCST90027627	0.00273941	21.2503
rs62568199	1e-06	9	107672526	G	T	0.0768724	0.160038	0.0327229	PWY.7456..mannan.degradation	7738	GCST90027627	0.00308158	23.9128
rs113296815	3.6e-07	9	132077392	A	G	0.0707202	0.207512	0.0407773	PWY.7456..mannan.degradation	7738	GCST90027627	0.00333558	25.8904
rs7987291	7.25e-06	13	28894206	G	A	0.188888	0.123872	0.0276111	PWY.7456..mannan.degradation	7738	GCST90027627	0.00259431	20.1218
rs7196834	8.58e-06	16	83080502	T	C	0.350235	-0.0993086	0.0223151	PWY.7456..mannan.degradation	7738	GCST90027627	0.00255291	19.7999
rs12753986	8.85e-06	1	162526572	T	C	0.0739675	-0.144732	0.0325718	PWY.841..superpathway.of.purine.nucleotides.de.novo.biosynthesis.I	7738	GCST90027628	0.00254513	19.7393
rs11588127	1.79e-06	1	168453455	A	G	0.154512	-0.109939	0.0230214	PWY.841..superpathway.of.purine.nucleotides.de.novo.biosynthesis.I	7738	GCST90027628	0.00293857	22.7998
rs4954528	9.94e-06	2	138442382	A	T	0.914912	-0.127826	0.0289295	PWY.841..superpathway.of.purine.nucleotides.de.novo.biosynthesis.I	7738	GCST90027628	0.00251673	19.5186
rs60748324	1.76e-06	3	13608656	T	C	0.0730989	0.149181	0.0312164	PWY.841..superpathway.of.purine.nucleotides.de.novo.biosynthesis.I	7738	GCST90027628	0.00294275	22.8323
rs1584586	3.47e-08	3	150194351	A	G	0.346666	0.0920891	0.0166959	PWY.841..superpathway.of.purine.nucleotides.de.novo.biosynthesis.I	7738	GCST90027628	0.00391622	30.415
rs35842518	5.65e-06	5	9189414	A	G	0.0596521	0.153256	0.0337637	PWY.841..superpathway.of.purine.nucleotides.de.novo.biosynthesis.I	7738	GCST90027628	0.00265553	20.5979
rs13162740	5.34e-06	5	147068658	A	G	0.126842	0.109993	0.0241692	PWY.841..superpathway.of.purine.nucleotides.de.novo.biosynthesis.I	7738	GCST90027628	0.00266943	20.706
rs17644950	7.34e-06	7	13183671	G	C	0.137048	-0.115465	0.0257536	PWY.841..superpathway.of.purine.nucleotides.de.novo.biosynthesis.I	7738	GCST90027628	0.00259104	20.0963
rs35698389	3.65e-06	7	155051832	G	A	0.12754	0.112728	0.0243454	PWY.841..superpathway.of.purine.nucleotides.de.novo.biosynthesis.I	7738	GCST90027628	0.00276313	21.4348
rs57187632	2.79e-06	11	116353776	A	C	0.0603515	-0.158755	0.0338797	PWY.841..superpathway.of.purine.nucleotides.de.novo.biosynthesis.I	7738	GCST90027628	0.00282955	21.9515
rs878453	9.05e-06	16	85966163	C	T	0.373889	0.0752095	0.0169436	PWY.841..superpathway.of.purine.nucleotides.de.novo.biosynthesis.I	7738	GCST90027628	0.00253981	19.698
rs112683661	1.13e-06	2	61576792	A	G	0.125286	-0.129237	0.0265462	PWY_ARG.POLYAMINE.SYN..superpathway.of.arginine.and.polyamine.biosynthesis	7738	GCST90027629	0.00305358	23.6949
rs4841463	5.36e-08	8	10807105	G	T	0.0958184	-0.164027	0.0301572	PWY_ARG.POLYAMINE.SYN..superpathway.of.arginine.and.polyamine.biosynthesis	7738	GCST90027629	0.00380857	29.5757
rs1907895	3.93e-07	10	58285762	A	G	0.37156	-0.0914668	0.0180325	PWY_ARG.POLYAMINE.SYN..superpathway.of.arginine.and.polyamine.biosynthesis	7738	GCST90027629	0.00331395	25.722
rs11596863	3.66e-06	10	126762090	A	G	0.0800031	-0.150086	0.0324162	PWY_ARG.POLYAMINE.SYN..superpathway.of.arginine.and.polyamine.biosynthesis	7738	GCST90027629	0.00276263	21.4309
rs7117995	2.23e-06	11	19947811	A	C	0.555523	-0.0834466	0.0176362	PWY_ARG.POLYAMINE.SYN..superpathway.of.arginine.and.polyamine.biosynthesis	7738	GCST90027629	0.00288487	22.3819
rs10845128	5.38e-06	12	10585083	T	C	0.825109	-0.111202	0.0244437	PWY_ARG.POLYAMINE.SYN..superpathway.of.arginine.and.polyamine.biosynthesis	7738	GCST90027629	0.00266749	20.6909
rs73162129	4.74e-06	13	24570268	A	C	0.0841576	-0.149823	0.0327426	PWY_ARG.POLYAMINE.SYN..superpathway.of.arginine.and.polyamine.biosynthesis	7738	GCST90027629	0.00269855	20.9324
rs4943736	6.85e-06	13	40726849	G	C	0.550375	0.0810859	0.0180256	PWY_ARG.POLYAMINE.SYN..superpathway.of.arginine.and.polyamine.biosynthesis	7738	GCST90027629	0.00260824	20.2301
rs73001914	4.48e-06	3	2585609	G	A	0.182659	-0.099592	0.0217077	PWY_GLYCOLYSIS.E.D..superpathway.of.glycolysis.and.Entner.Doudoroff	7738	GCST90027630	0.00271277	21.0431
rs7861671	8.65e-06	9	82800248	C	G	0.824424	-0.0956664	0.0215059	PWY_GLYCOLYSIS.E.D..superpathway.of.glycolysis.and.Entner.Doudoroff	7738	GCST90027630	0.00255074	19.783
rs56355152	3.51e-06	10	14216561	G	A	0.282307	0.0855056	0.0184332	PWY_GLYCOLYSIS.E.D..superpathway.of.glycolysis.and.Entner.Doudoroff	7738	GCST90027630	0.00277301	21.5116
rs7305791	3.33e-06	12	60220568	T	A	0.267398	-0.086344	0.0185708	PWY_GLYCOLYSIS.E.D..superpathway.of.glycolysis.and.Entner.Doudoroff	7738	GCST90027630	0.00278588	21.6117
rs61641915	4.18e-06	14	69177415	G	A	0.265486	0.0857279	0.0186268	PWY_GLYCOLYSIS.E.D..superpathway.of.glycolysis.and.Entner.Doudoroff	7738	GCST90027630	0.00272993	21.1765
rs17122325	7.87e-07	14	86894654	T	G	0.283931	0.0906787	0.0183615	PWY_GLYCOLYSIS.E.D..superpathway.of.glycolysis.and.Entner.Doudoroff	7738	GCST90027630	0.00314195	24.3827
rs7228238	6.31e-08	18	2641314	T	C	0.415585	-0.0898501	0.016609	PWY_GLYCOLYSIS.E.D..superpathway.of.glycolysis.and.Entner.Doudoroff	7738	GCST90027630	0.00376774	29.2575
rs2423617	3.98e-06	20	11802439	G	A	0.416906	-0.0767759	0.016646	PWY_GLYCOLYSIS.E.D..superpathway.of.glycolysis.and.Entner.Doudoroff	7738	GCST90027630	0.00274163	21.2675
rs548331	4.92e-06	1	229198931	A	T	0.776195	0.0893695	0.019563	PWY_GLYCOLYSIS..glycolysis.I..from.glucose.6.phosphate.	7738	GCST90027631	0.00268975	20.864
rs9659982	7.25e-06	1	246019090	G	A	0.0955102	-0.126431	0.0281826	PWY_GLYCOLYSIS..glycolysis.I..from.glucose.6.phosphate.	7738	GCST90027631	0.00259412	20.1203
rs60761380	4.54e-06	2	68669728	G	A	0.11681	-0.115163	0.0251184	PWY_GLYCOLYSIS..glycolysis.I..from.glucose.6.phosphate.	7738	GCST90027631	0.00270916	21.015
rs76027112	1.84e-06	4	22931698	G	A	0.119239	-0.12899	0.0270416	PWY_GLYCOLYSIS..glycolysis.I..from.glucose.6.phosphate.	7738	GCST90027631	0.00293187	22.7476
rs79214669	7.26e-06	4	180216318	T	G	0.0515445	-0.165555	0.0369057	PWY_GLYCOLYSIS..glycolysis.I..from.glucose.6.phosphate.	7738	GCST90027631	0.00259381	20.1179
rs72639725	5.37e-07	5	28796073	C	T	0.117943	-0.127613	0.0254577	PWY_GLYCOLYSIS..glycolysis.I..from.glucose.6.phosphate.	7738	GCST90027631	0.00323677	25.121
rs10499452	6.5e-06	7	14594932	G	A	0.0598447	-0.154288	0.0342147	PWY_GLYCOLYSIS..glycolysis.I..from.glucose.6.phosphate.	7738	GCST90027631	0.00262102	20.3295
rs62560771	6.02e-06	9	116881201	A	T	0.273987	0.086881	0.0191971	PWY_GLYCOLYSIS..glycolysis.I..from.glucose.6.phosphate.	7738	GCST90027631	0.00263999	20.477
rs10761652	6.81e-06	10	64397656	A	G	0.74949	0.0842213	0.0187175	PWY_GLYCOLYSIS..glycolysis.I..from.glucose.6.phosphate.	7738	GCST90027631	0.00260966	20.2412
rs9512593	6.46e-06	13	27849071	G	A	0.299083	0.0822548	0.0182347	PWY_GLYCOLYSIS..glycolysis.I..from.glucose.6.phosphate.	7738	GCST90027631	0.00262275	20.3429
rs2025478	9.53e-06	13	29167439	G	T	0.153308	-0.0996834	0.0225138	PWY_GLYCOLYSIS..glycolysis.I..from.glucose.6.phosphate.	7738	GCST90027631	0.0025271	19.5992
rs7323649	8.3e-06	13	56423201	T	G	0.167757	0.0960386	0.021546	PWY_GLYCOLYSIS..glycolysis.I..from.glucose.6.phosphate.	7738	GCST90027631	0.00256103	19.863
rs1394890	3.43e-06	18	1200631	T	C	0.946721	-0.182706	0.0393463	PWY_GLYCOLYSIS..glycolysis.I..from.glucose.6.phosphate.	7738	GCST90027631	0.0027788	21.5567
rs1398954	3e-06	18	34010589	A	G	0.839316	0.105322	0.0225501	PWY_GLYCOLYSIS..glycolysis.I..from.glucose.6.phosphate.	7738	GCST90027631	0.00281119	21.8087
rs12626113	3.77e-06	20	54318925	T	C	0.246035	0.0910727	0.0196979	PWY_GLYCOLYSIS..glycolysis.I..from.glucose.6.phosphate.	7738	GCST90027631	0.00275492	21.3709
rs938914	9.52e-06	3	116309057	C	T	0.441336	-0.0944631	0.0213343	PWY_GLYOXYLATE.BYPASS..glyoxylate.cycle	7738	GCST90027632	0.00252719	19.5999
rs62385620	3.64e-06	5	167763951	A	T	0.113762	0.161437	0.03486	PWY_GLYOXYLATE.BYPASS..glyoxylate.cycle	7738	GCST90027632	0.0027639	21.4408
rs245907	2.85e-06	7	29202049	A	G	0.475389	-0.0983522	0.0210104	PWY_GLYOXYLATE.BYPASS..glyoxylate.cycle	7738	GCST90027632	0.00282384	21.9071
rs3801158	3.54e-06	7	41739141	C	G	0.802068	-0.125045	0.0269673	PWY_GLYOXYLATE.BYPASS..glyoxylate.cycle	7738	GCST90027632	0.0027709	21.4952
rs10866960	7.18e-06	8	3752847	C	T	0.716727	-0.1047	0.0233281	PWY_GLYOXYLATE.BYPASS..glyoxylate.cycle	7738	GCST90027632	0.00259642	20.1382
rs7913326	2.52e-06	10	11564312	C	T	0.197293	0.123808	0.0263067	PWY_GLYOXYLATE.BYPASS..glyoxylate.cycle	7738	GCST90027632	0.00285428	22.144
rs78848972	2.15e-06	11	87743667	G	A	0.149857	0.140326	0.029612	PWY_GLYOXYLATE.BYPASS..glyoxylate.cycle	7738	GCST90027632	0.00289368	22.4505
rs78069526	5.93e-06	13	80896295	A	G	0.126714	-0.144569	0.0319216	PWY_GLYOXYLATE.BYPASS..glyoxylate.cycle	7738	GCST90027632	0.00264365	20.5055
rs11627712	6.28e-06	14	33024586	A	G	0.253168	0.108539	0.0240302	PWY_GLYOXYLATE.BYPASS..glyoxylate.cycle	7738	GCST90027632	0.00262957	20.396
rs12921798	3.91e-06	16	62405413	A	G	0.0598904	0.211209	0.0457533	PWY_GLYOXYLATE.BYPASS..glyoxylate.cycle	7738	GCST90027632	0.00274637	21.3044
rs11678288	7.72e-06	2	65774687	A	T	0.606247	-0.085742	0.0191698	PWY_HEME.BIOSYNTHESIS.II..heme.biosynthesis.I..aerobic.	7738	GCST90027633	0.0025787	20.0004
rs2128405	4.57e-06	3	65100060	C	A	0.0500915	0.198151	0.0432315	PWY_HEME.BIOSYNTHESIS.II..heme.biosynthesis.I..aerobic.	7738	GCST90027633	0.0027076	21.0029
rs1395789	9.34e-08	3	100822006	G	C	0.723195	0.115492	0.0216315	PWY_HEME.BIOSYNTHESIS.II..heme.biosynthesis.I..aerobic.	7738	GCST90027633	0.00367036	28.4985
rs1496548	1.83e-06	7	146953219	T	C	0.549	-0.0894676	0.0187506	PWY_HEME.BIOSYNTHESIS.II..heme.biosynthesis.I..aerobic.	7738	GCST90027633	0.00293357	22.7609
rs2054065	8.12e-06	8	14905912	C	T	0.554871	0.084338	0.0189019	PWY_HEME.BIOSYNTHESIS.II..heme.biosynthesis.I..aerobic.	7738	GCST90027633	0.00256621	19.9033
rs11788169	3.35e-06	9	125225045	G	T	0.0575425	0.187961	0.0404357	PWY_HEME.BIOSYNTHESIS.II..heme.biosynthesis.I..aerobic.	7738	GCST90027633	0.0027846	21.6018
rs10836973	6.2e-06	11	4957919	A	C	0.127794	-0.127111	0.0281251	PWY_HEME.BIOSYNTHESIS.II..heme.biosynthesis.I..aerobic.	7738	GCST90027633	0.00263272	20.4205
rs2373545	6.99e-06	11	80314579	C	G	0.104418	-0.145595	0.0323979	PWY_HEME.BIOSYNTHESIS.II..heme.biosynthesis.I..aerobic.	7738	GCST90027633	0.00260313	20.1904
rs55950535	7.05e-06	13	108111161	T	C	0.0739645	-0.161429	0.0359358	PWY_HEME.BIOSYNTHESIS.II..heme.biosynthesis.I..aerobic.	7738	GCST90027633	0.00260105	20.1742
rs111974902	3.56e-06	14	33880477	T	C	0.101329	0.145393	0.0313641	PWY_HEME.BIOSYNTHESIS.II..heme.biosynthesis.I..aerobic.	7738	GCST90027633	0.00276941	21.4836
rs16966731	8.17e-06	16	10052440	C	T	0.328583	0.08983	0.0201382	PWY_HEME.BIOSYNTHESIS.II..heme.biosynthesis.I..aerobic.	7738	GCST90027633	0.00256482	19.8925
rs6043422	7.84e-06	20	15649366	A	G	0.513648	0.0848707	0.0189889	PWY_HEME.BIOSYNTHESIS.II..heme.biosynthesis.I..aerobic.	7738	GCST90027633	0.00257495	19.9712
rs2427354	2.93e-06	20	61022814	C	T	0.707789	0.098874	0.0211457	PWY_HEME.BIOSYNTHESIS.II..heme.biosynthesis.I..aerobic.	7738	GCST90027633	0.00281751	21.8578
rs9817097	5.39e-06	3	191538106	G	C	0.111594	0.172688	0.037962	PWY_NAD.BIOSYNTHESIS.II..NAD.salvage.pathway.II	7738	GCST90027634	0.00266708	20.6877
rs2342646	7.62e-06	6	169033082	A	G	0.680086	0.111203	0.0248464	PWY_NAD.BIOSYNTHESIS.II..NAD.salvage.pathway.II	7738	GCST90027634	0.00258201	20.0261
rs12533114	6.12e-06	7	6328455	G	A	0.371541	0.111225	0.0245945	PWY_NAD.BIOSYNTHESIS.II..NAD.salvage.pathway.II	7738	GCST90027634	0.00263606	20.4465
rs245907	3.44e-06	7	29202049	A	G	0.471259	-0.10733	0.0231189	PWY_NAD.BIOSYNTHESIS.II..NAD.salvage.pathway.II	7738	GCST90027634	0.00277764	21.5476
rs2819206	4.5e-06	9	18254023	T	C	0.604069	0.110186	0.024021	PWY_NAD.BIOSYNTHESIS.II..NAD.salvage.pathway.II	7738	GCST90027634	0.00271183	21.0358
rs55811317	6.25e-06	11	76422031	T	C	0.297823	0.116996	0.0258969	PWY_NAD.BIOSYNTHESIS.II..NAD.salvage.pathway.II	7738	GCST90027634	0.00263072	20.4049
rs1793041	8.34e-06	11	106402293	T	C	0.38314	0.105175	0.0236014	PWY_NAD.BIOSYNTHESIS.II..NAD.salvage.pathway.II	7738	GCST90027634	0.00255982	19.8536
rs11219874	5.61e-06	11	124910797	C	T	0.101727	-0.17099	0.0376582	PWY_NAD.BIOSYNTHESIS.II..NAD.salvage.pathway.II	7738	GCST90027634	0.00265728	20.6115
rs9603946	5.39e-06	13	113422688	T	C	0.148854	0.1547	0.0340081	PWY_NAD.BIOSYNTHESIS.II..NAD.salvage.pathway.II	7738	GCST90027634	0.00266702	20.6872
rs11629188	9.55e-07	14	105293940	G	C	0.18	-0.154934	0.0316149	PWY_NAD.BIOSYNTHESIS.II..NAD.salvage.pathway.II	7738	GCST90027634	0.0030941	24.0103
rs7194361	5.46e-07	16	79108354	T	C	0.202604	-0.164574	0.0328522	PWY_NAD.BIOSYNTHESIS.II..NAD.salvage.pathway.II	7738	GCST90027634	0.00323267	25.089
rs16967152	1.9e-06	18	33361529	C	T	0.224629	0.130239	0.0273366	PWY_NAD.BIOSYNTHESIS.II..NAD.salvage.pathway.II	7738	GCST90027634	0.00292478	22.6925
rs11664244	5.07e-06	18	72830878	A	G	0.870587	0.160054	0.0350864	PWY_NAD.BIOSYNTHESIS.II..NAD.salvage.pathway.II	7738	GCST90027634	0.00268201	20.8038
rs34588554	3.86e-06	19	14237657	A	G	0.101972	-0.172734	0.0373969	PWY_NAD.BIOSYNTHESIS.II..NAD.salvage.pathway.II	7738	GCST90027634	0.00274953	21.329
rs10159356	7.52e-09	1	48103139	G	A	0.307959	-0.140708	0.024349	PWY_REDCITCYC..TCA.cycle.VIII..helicobacter.	7738	GCST90027635	0.00429711	33.3859
rs61545203	3.4e-06	1	59551207	C	A	0.106004	-0.167342	0.0360257	PWY_REDCITCYC..TCA.cycle.VIII..helicobacter.	7738	GCST90027635	0.00278066	21.5712
rs12035973	3.73e-06	1	84043269	A	G	0.171607	0.137461	0.029716	PWY_REDCITCYC..TCA.cycle.VIII..helicobacter.	7738	GCST90027635	0.00275773	21.3928
rs2420153	2.86e-06	3	167619583	T	A	0.923444	0.205908	0.0439944	PWY_REDCITCYC..TCA.cycle.VIII..helicobacter.	7738	GCST90027635	0.0028229	21.8998
rs62303695	8.4e-06	4	46916149	C	A	0.118713	-0.153066	0.0343611	PWY_REDCITCYC..TCA.cycle.VIII..helicobacter.	7738	GCST90027635	0.0025579	19.8387
rs3923652	1.67e-06	7	155148917	C	A	0.104567	-0.173724	0.0362716	PWY_REDCITCYC..TCA.cycle.VIII..helicobacter.	7738	GCST90027635	0.00295577	22.9336
rs10813349	8.91e-06	9	3080031	T	C	0.413631	-0.105645	0.0237828	PWY_REDCITCYC..TCA.cycle.VIII..helicobacter.	7738	GCST90027635	0.00254355	19.7271
rs7111149	8.77e-06	11	130458329	G	A	0.567282	-0.0989675	0.0222627	PWY_REDCITCYC..TCA.cycle.VIII..helicobacter.	7738	GCST90027635	0.00254737	19.7568
rs12371717	8.81e-06	12	131912479	T	C	0.337762	0.106466	0.0239541	PWY_REDCITCYC..TCA.cycle.VIII..helicobacter.	7738	GCST90027635	0.0025464	19.7493
rs8057488	1.08e-06	16	12628286	T	C	0.0512434	0.244418	0.0501257	PWY_REDCITCYC..TCA.cycle.VIII..helicobacter.	7738	GCST90027635	0.00306326	23.7702
rs9965721	3.92e-06	18	71504308	C	A	0.582177	-0.116121	0.025158	PWY_REDCITCYC..TCA.cycle.VIII..helicobacter.	7738	GCST90027635	0.00274566	21.2989
rs73952138	9.07e-06	2	124286912	A	C	0.0902387	0.18117	0.0408204	PWY_TCA.GLYOX.BYPASS..superpathway.of.glyoxylate.bypass.and.TCA	7738	GCST90027636	0.00253914	19.6928
rs10189685	9.41e-06	2	203488449	A	G	0.316834	-0.110199	0.024874	PWY_TCA.GLYOX.BYPASS..superpathway.of.glyoxylate.bypass.and.TCA	7738	GCST90027636	0.00253009	19.6225
rs6809947	9.8e-06	3	122780164	G	A	0.409104	0.112391	0.0254192	PWY_TCA.GLYOX.BYPASS..superpathway.of.glyoxylate.bypass.and.TCA	7738	GCST90027636	0.00252007	19.5445
rs7775419	9.51e-06	6	143348832	T	C	0.0668613	-0.204563	0.0461964	PWY_TCA.GLYOX.BYPASS..superpathway.of.glyoxylate.bypass.and.TCA	7738	GCST90027636	0.00252761	19.6031
rs117650960	6.79e-06	6	146897771	C	T	0.0585564	-0.240704	0.0534886	PWY_TCA.GLYOX.BYPASS..superpathway.of.glyoxylate.bypass.and.TCA	7738	GCST90027636	0.00261024	20.2457
rs7798574	4.74e-07	7	155153238	C	T	0.886375	0.181742	0.0360849	PWY_TCA.GLYOX.BYPASS..superpathway.of.glyoxylate.bypass.and.TCA	7738	GCST90027636	0.00326748	25.3601
rs72814612	3.06e-06	10	95941459	C	A	0.105935	0.185814	0.0398171	PWY_TCA.GLYOX.BYPASS..superpathway.of.glyoxylate.bypass.and.TCA	7738	GCST90027636	0.00280652	21.7724
rs6502722	9.35e-06	17	3272189	A	G	0.149997	-0.146169	0.0329833	PWY_TCA.GLYOX.BYPASS..superpathway.of.glyoxylate.bypass.and.TCA	7738	GCST90027636	0.0025316	19.6342
rs2739436	5.03e-06	19	51526662	G	A	0.164125	-0.171328	0.0375436	PWY_TCA.GLYOX.BYPASS..superpathway.of.glyoxylate.bypass.and.TCA	7738	GCST90027636	0.00268403	20.8195
rs62149083	9.14e-07	2	36030798	C	T	0.178452	-0.121535	0.0247565	PYRIDNUCSAL.PWY..NAD.salvage.pathway.I	7738	GCST90027637	0.00310487	24.0941
rs12635648	6.83e-06	3	145344597	T	C	0.0669666	-0.168004	0.0373439	PYRIDNUCSAL.PWY..NAD.salvage.pathway.I	7738	GCST90027637	0.00260879	20.2343
rs6931936	4.27e-06	6	90738735	G	A	0.222468	0.118448	0.025762	PYRIDNUCSAL.PWY..NAD.salvage.pathway.I	7738	GCST90027637	0.00272445	21.1339
rs7864936	1.32e-06	9	16845510	A	G	0.64806	-0.105984	0.0219135	PYRIDNUCSAL.PWY..NAD.salvage.pathway.I	7738	GCST90027637	0.00301381	23.3853
rs577575	8.96e-07	12	10045919	A	G	0.0956027	0.161957	0.0329632	PYRIDNUCSAL.PWY..NAD.salvage.pathway.I	7738	GCST90027637	0.00311	24.134
rs7971953	1.1e-06	12	60090207	C	G	0.219371	-0.11292	0.0231773	PYRIDNUCSAL.PWY..NAD.salvage.pathway.I	7738	GCST90027637	0.00305815	23.7304
rs35387980	9.72e-06	13	54922005	T	C	0.108644	-0.139656	0.0315732	PYRIDNUCSAL.PWY..NAD.salvage.pathway.I	7738	GCST90027637	0.00252206	19.56
rs72710486	7.84e-06	15	46627042	T	C	0.0593394	-0.196931	0.044061	PYRIDNUCSAL.PWY..NAD.salvage.pathway.I	7738	GCST90027637	0.00257496	19.9713
rs8057488	7.12e-06	16	12628286	T	C	0.0525851	0.18947	0.0421987	PYRIDNUCSAL.PWY..NAD.salvage.pathway.I	7738	GCST90027637	0.0025985	20.1543
rs6503214	7.74e-06	17	9395033	G	A	0.848351	-0.119644	0.0267533	PYRIDNUCSAL.PWY..NAD.salvage.pathway.I	7738	GCST90027637	0.00257797	19.9948
rs34438166	4.45e-06	17	76456017	G	C	0.0996485	0.156423	0.0340843	PYRIDNUCSAL.PWY..NAD.salvage.pathway.I	7738	GCST90027637	0.00271445	21.0561
rs62085413	9.24e-06	18	26840940	T	C	0.0984565	-0.141638	0.0319411	PYRIDNUCSAL.PWY..NAD.salvage.pathway.I	7738	GCST90027637	0.00253471	19.6583
rs715902	7.4e-06	18	59246158	A	G	0.144889	0.122482	0.0273278	PYRIDNUCSAL.PWY..NAD.salvage.pathway.I	7738	GCST90027637	0.00258929	20.0827
[truncated: 2,050 more rows]

## Sheet: Table_S3
Table S3. The instrumental variables of aortic stenosis.
SNP	Chromosome	Base pair location	Effect allele	Other allele	P value	Beta	Standard error	Exposure	Samplesize	R2	F
rs6696066	1	21872004	A	G	6.076e-10	-0.0867569	0.0140192	Aortic stenosis	653867	5.85664e-05	38.2968
rs6702619	1	100046246	G	T	1.211e-25	0.14609	0.0139558	Aortic stenosis	653867	0.00016756	109.58
rs12740374	1	109817590	T	G	8.395e-09	-0.10159	0.0176361	Aortic stenosis	653867	5.07438e-05	33.1813
rs61817383	1	170665348	T	C	1.993e-11	0.103819	0.0154803	Aortic stenosis	653867	6.87824e-05	44.9775
rs631556	1	201743185	A	G	1.363e-10	0.0923968	0.0143921	Aortic stenosis	653867	6.30303e-05	41.2159
rs62139062	2	65498898	T	G	4.24e-08	0.0854435	0.0155903	Aortic stenosis	653867	4.59345e-05	30.0364
rs7593336	2	145836429	A	G	7.257e-15	-0.110373	0.0141869	Aortic stenosis	653867	9.25594e-05	60.527
rs6794263	3	153856332	C	A	1.011e-08	-0.128402	0.0224131	Aortic stenosis	653867	5.01912e-05	32.8199
rs117733303	6	160922870	G	A	1.414e-15	0.386146	0.0483636	Aortic stenosis	653867	9.74843e-05	63.7478
rs10455872	6	161010118	G	A	4.62e-44	0.351783	0.0252671	Aortic stenosis	653867	0.000296361	193.837
rs1800797	7	22766221	G	A	2.903e-18	-0.123072	0.0141216	Aortic stenosis	653867	0.000116148	75.9541
rs55909255	9	106871788	C	T	4.659e-08	0.0772388	0.0141363	Aortic stenosis	653867	4.56551e-05	29.8536
rs17156153	11	270514	T	C	4.151e-09	0.14773	0.0251325	Aortic stenosis	653867	5.28391e-05	34.5515
rs174533	11	61549025	A	G	6.66e-09	-0.0964008	0.0166229	Aortic stenosis	653867	5.14324e-05	33.6316
rs11643207	16	75498793	T	C	1.405e-08	0.0826854	0.0145758	Aortic stenosis	653867	4.92131e-05	32.1803
rs551520	18	20094035	T	C	2.629e-09	-0.098716	0.0165819	Aortic stenosis	653867	5.41992e-05	35.4408

## Sheet: Table_S4
Table S4. The instrumental variables of inflammatory proteins.
Chromosome	Base pair location	Effect allele	Other allele	Beta	Standard error	Effect allele frequency	P value	SNP	Samplesize	Sampleid	Exposure	R2	F
1	80975190	T	G	0.0588	0.0123	0.6475	1.75e-06	rs356283	14730	GCST90274758	Eukaryotic translation initiation factor 4E-binding protein 1 levels	0.00157828	23.2816
1	240804510	A	G	-0.0884	0.0175	0.8334	4.39e-07	rs10926313	14288	GCST90274758	Eukaryotic translation initiation factor 4E-binding protein 1 levels	0.00217002	32.0295
2	38198906	T	G	0.2607	0.0521	0.015	5.62e-07	rs76686678	14730	GCST90274758	Eukaryotic translation initiation factor 4E-binding protein 1 levels	0.00200835	29.6385
3	186455546	T	C	0.0594	0.0119	0.5711	5.99e-07	rs5030072	14716	GCST90274758	Eukaryotic translation initiation factor 4E-binding protein 1 levels	0.00172851	25.5015
4	187158034	A	G	-0.1305	0.0116	0.5102	2.32e-29	rs3733402	14736	GCST90274758	Eukaryotic translation initiation factor 4E-binding protein 1 levels	0.00851158	126.435
5	176842474	T	C	0.0926	0.0152	0.2679	1.11e-09	rs2731672	11783	GCST90274758	Eukaryotic translation initiation factor 4E-binding protein 1 levels	0.00336353	49.7052
7	17594314	T	C	0.0754	0.0142	0.2938	1.1e-07	rs6963617	14288	GCST90274758	Eukaryotic translation initiation factor 4E-binding protein 1 levels	0.00235913	34.8275
11	68921211	T	C	-0.0593	0.0124	0.3383	1.73e-06	rs10792025	14727	GCST90274758	Eukaryotic translation initiation factor 4E-binding protein 1 levels	0.00157435	23.2237
12	23923166	T	C	-0.2226	0.0474	0.0227	2.65e-06	rs181095999	14736	GCST90274758	Eukaryotic translation initiation factor 4E-binding protein 1 levels	0.00219854	32.4514
16	84586319	T	C	0.0791	0.0169	0.358	2.86e-06	rs114302245	10894	GCST90274758	Eukaryotic translation initiation factor 4E-binding protein 1 levels	0.00287608	42.4811
17	15470414	T	C	-0.0995	0.0214	0.8975	3.33e-06	rs2856226	12404	GCST90274758	Eukaryotic translation initiation factor 4E-binding protein 1 levels	0.00182152	26.8763
20	44566861	C	G	0.2235	0.0486	0.9827	4.25e-06	rs137887001	14288	GCST90274758	Eukaryotic translation initiation factor 4E-binding protein 1 levels	0.00169845	25.0573
1	57353848	A	G	0.139	0.0293	0.0462	2.1e-06	rs115657851	14715	GCST90274759	Adenosine Deaminase levels	0.00170278	25.1213
1	150902178	A	G	0.3552	0.077	0.9905	3.97e-06	rs75492374	11139	GCST90274759	Adenosine Deaminase levels	0.0023744	35.0534
1	204667577	T	C	0.1673	0.0358	0.0316	2.97e-06	rs541944924	14080	GCST90274759	Adenosine Deaminase levels	0.00171303	25.2727
2	144650434	T	C	0.2044	0.044	0.0243	3.39e-06	rs111478357	13801	GCST90274759	Adenosine Deaminase levels	0.00198114	29.2361
4	5801734	T	C	-0.0925	0.0199	0.905	3.35e-06	rs10024178	14716	GCST90274759	Adenosine Deaminase levels	0.00147125	21.7005
4	75665562	A	T	0.2754	0.0584	0.9857	2.41e-06	rs189104742	14729	GCST90274759	Adenosine Deaminase levels	0.00213815	31.5582
4	124571895	T	C	0.1281	0.0258	0.9456	6.87e-07	rs62319741	14733	GCST90274759	Adenosine Deaminase levels	0.00168824	24.9065
7	22807634	A	G	0.0598	0.0122	0.656	9.5e-07	rs1608554	14733	GCST90274759	Adenosine Deaminase levels	0.00161397	23.8089
7	80678923	T	C	0.0562	0.0122	0.5989	4.09e-06	rs2527856	14288	GCST90274759	Adenosine Deaminase levels	0.00151743	22.3827
10	8502517	A	T	0.5548	0.1204	0.0104	4.07e-06	rs4749761	6862	GCST90274759	Adenosine Deaminase levels	0.00633572	93.9074
12	65118323	C	G	-0.0551	0.0119	0.5267	3.65e-06	rs2620728	14288	GCST90274759	Adenosine Deaminase levels	0.00151368	22.3272
18	917376	A	T	0.3494	0.0754	0.0125	3.59e-06	rs117645472	11095	GCST90274759	Adenosine Deaminase levels	0.00301386	44.5223
20	43120683	T	C	0.8932	0.026	0.051	1e-200	rs112665079	14720	GCST90274759	Adenosine Deaminase levels	0.077226	1232.57
20	43223930	T	C	0.9687	0.0448	0.0189	1.1e-103	rs80212763	14249	GCST90274759	Adenosine Deaminase levels	0.0348004	531.019
20	43300667	A	G	0.12	0.0147	0.32	3.26e-16	rs12479560	12404	GCST90274759	Adenosine Deaminase levels	0.00626688	92.8807
22	37921425	A	G	-0.0599	0.0131	0.2529	4.82e-06	rs7292320	14729	GCST90274759	Adenosine Deaminase levels	0.00135585	19.9961
1	921716	A	C	-0.0664	0.0144	0.5539	4.01e-06	rs13303278	10265	GCST90274760	Artemin levels	0.00217886	32.1604
1	17628383	T	G	0.0632	0.0137	0.6627	3.97e-06	rs3003450	11762	GCST90274760	Artemin levels	0.00178565	26.3462
1	225057589	A	C	-0.3226	0.0682	0.9882	2.24e-06	rs76672219	11291	GCST90274760	Artemin levels	0.00242709	35.8331
3	111720183	A	G	0.0833	0.0166	0.1972	5.22e-07	rs62277657	11777	GCST90274760	Artemin levels	0.00219702	32.429
4	4424044	A	G	-0.0811	0.0176	0.84	4.07e-06	rs138311590	11758	GCST90274760	Artemin levels	0.00176795	26.0845
4	156930775	C	G	0.0692	0.014	0.626	7.7e-07	rs9684768	11330	GCST90274760	Artemin levels	0.00224227	33.0984
5	103466564	A	G	-0.0873	0.0189	0.8494	3.86e-06	rs17340161	11330	GCST90274760	Artemin levels	0.00194983	28.7731
6	143047898	T	C	0.0853	0.0181	0.1545	2.44e-06	rs9496445	11768	GCST90274760	Artemin levels	0.00190095	28.0505
7	106961661	A	G	0.311	0.0639	0.0191	1.13e-06	rs142970662	9834	GCST90274760	Artemin levels	0.00362417	53.571
8	3686552	A	T	-0.079	0.0162	0.6759	1.08e-06	rs4993886	8371	GCST90274760	Artemin levels	0.0027343	40.3811
8	19493177	A	G	-0.2047	0.044	0.0245	3.28e-06	rs55885546	11778	GCST90274760	Artemin levels	0.0020029	29.5579
9	92208227	A	G	-0.0674	0.0136	0.5323	7.2e-07	rs1329733	11330	GCST90274760	Artemin levels	0.0022619	33.3888
9	140239588	T	C	0.2119	0.0435	0.038	1.11e-06	rs142585779	10266	GCST90274760	Artemin levels	0.00328285	48.509
10	52447591	T	C	0.0874	0.0186	0.8262	2.62e-06	rs117212234	11330	GCST90274760	Artemin levels	0.00219375	32.3806
11	112934470	T	G	-0.2687	0.0588	0.028	4.88e-06	rs569463048	7943	GCST90274760	Artemin levels	0.00392997	58.109
11	123394636	C	G	0.0679	0.0141	0.318	1.47e-06	rs77502336	11775	GCST90274760	Artemin levels	0.00199977	29.5117
12	81724190	T	C	0.1703	0.0362	0.0344	2.55e-06	rs118115625	11778	GCST90274760	Artemin levels	0.0019267	28.4313
12	130004146	A	G	0.2112	0.0451	0.9758	2.83e-06	rs148226005	11765	GCST90274760	Artemin levels	0.00210666	31.0924
18	54688939	T	C	-0.07	0.0153	0.7417	4.76e-06	rs1370215	11330	GCST90274760	Artemin levels	0.00187749	27.7038
19	55422034	C	G	-0.0881	0.0176	0.8122	5.57e-07	rs6509909	11330	GCST90274760	Artemin levels	0.00236777	34.9554
22	25646493	T	C	0.0765	0.0167	0.7151	4.63e-06	rs9941952	11774	GCST90274760	Artemin levels	0.00238458	35.2041
3	128431622	A	G	0.0626	0.0134	0.4935	2.99e-06	rs2712427	11345	GCST90274761	Axin-1 levels	0.00195905	28.9095
5	78787853	A	G	0.1447	0.0305	0.9489	2.09e-06	rs115455827	11792	GCST90274761	Axin-1 levels	0.00203053	29.9664
6	151334530	A	C	0.2444	0.0522	0.0197	2.84e-06	rs117097664	11345	GCST90274761	Axin-1 levels	0.00230705	34.0569
7	77960243	T	C	-0.067	0.0133	0.5969	4.71e-07	rs2691530	11793	GCST90274761	Axin-1 levels	0.0021602	31.8843
8	102489704	A	G	-0.1229	0.0242	0.9127	3.8e-07	rs2470622	11345	GCST90274761	Axin-1 levels	0.002407	35.5358
12	90111252	A	T	0.1657	0.0359	0.9437	3.92e-06	rs7136254	9827	GCST90274761	Axin-1 levels	0.00291754	43.0953
15	81221771	T	C	0.1554	0.0329	0.9514	2.32e-06	rs7171268	11345	GCST90274761	Axin-1 levels	0.00223322	32.9645
18	50513818	A	G	-0.212	0.042	0.0295	4.47e-07	rs148317708	10919	GCST90274761	Axin-1 levels	0.00257347	37.9999
18	77253338	T	C	0.0692	0.0148	0.6047	2.93e-06	rs428324	10281	GCST90274761	Axin-1 levels	0.00228933	33.7947
1	115829943	A	C	-0.0797	0.0122	0.3498	6.46e-11	rs6328	13224	GCST90274762	beta-nerve growth factor levels	0.00288944	42.679
4	96824143	A	G	0.0584	0.0126	0.3152	3.57e-06	rs72673086	12858	GCST90274762	beta-nerve growth factor levels	0.00147233	21.7165
4	164064099	T	C	-0.1187	0.0258	0.9491	4.21e-06	rs4017	14742	GCST90274762	beta-nerve growth factor levels	0.00136132	20.0769
4	166807640	A	G	0.2208	0.0462	0.0229	1.76e-06	rs17689534	13421	GCST90274762	beta-nerve growth factor levels	0.00218174	32.2029
5	132971762	T	G	0.1213	0.0247	0.9435	9.06e-07	rs12188775	14737	GCST90274762	beta-nerve growth factor levels	0.00156871	23.1402
6	838092	T	C	0.0853	0.0185	0.8904	4.01e-06	rs77493302	14743	GCST90274762	beta-nerve growth factor levels	0.00142012	20.9452
6	31457874	A	C	-0.0685	0.0143	0.3918	1.67e-06	rs2904780	11538	GCST90274762	beta-nerve growth factor levels	0.00223626	33.0094
6	32192617	T	C	0.1203	0.0262	0.9514	4.4e-06	rs397081	14743	GCST90274762	beta-nerve growth factor levels	0.00133832	19.7372
6	153400418	T	G	0.0629	0.0137	0.2135	4.41e-06	rs9479501	14729	GCST90274762	beta-nerve growth factor levels	0.0013287	19.5952
7	30944899	A	G	0.1389	0.0276	0.0802	4.84e-07	rs12533747	14295	GCST90274762	beta-nerve growth factor levels	0.00284644	42.0421
7	130302087	A	C	-0.1617	0.0352	0.9727	4.35e-06	rs17647697	14741	GCST90274762	beta-nerve growth factor levels	0.00138865	20.4804
7	151019021	C	G	0.1867	0.0408	0.966	4.74e-06	rs12539643	11344	GCST90274762	beta-nerve growth factor levels	0.00228968	33.7998
8	13332042	T	C	0.0578	0.0117	0.6636	7.81e-07	rs62494116	14729	GCST90274762	beta-nerve growth factor levels	0.00149159	22.0009
8	122948812	A	G	0.0626	0.0126	0.719	6.76e-07	rs1878359	14740	GCST90274762	beta-nerve growth factor levels	0.00158348	23.3586
9	90362040	T	C	-0.0775	0.0118	0.4965	5.11e-11	rs3128517	14295	GCST90274762	beta-nerve growth factor levels	0.00300298	44.3611
10	89839430	A	G	-0.075	0.0148	0.1928	4.03e-07	rs12259196	13244	GCST90274762	beta-nerve growth factor levels	0.00175082	25.8313
14	69285337	C	G	-0.055	0.0117	0.5283	2.59e-06	rs4899264	14295	GCST90274762	beta-nerve growth factor levels	0.00150765	22.2383
14	83608081	A	T	-0.2055	0.0432	0.9685	1.97e-06	rs182658308	10894	GCST90274762	beta-nerve growth factor levels	0.0025767	38.0477
16	3327943	A	G	0.2773	0.0602	0.0196	4.1e-06	rs140072192	11925	GCST90274762	beta-nerve growth factor levels	0.00295522	43.6534
18	55441626	T	C	-0.1249	0.0259	0.1005	1.42e-06	rs62092633	11344	GCST90274762	beta-nerve growth factor levels	0.00282047	41.6574
19	16434937	T	C	0.0607	0.0124	0.3088	9.82e-07	rs34559191	13675	GCST90274762	beta-nerve growth factor levels	0.00157285	23.2015
19	43780396	T	C	-0.271	0.0565	0.014	1.61e-06	rs117164089	13421	GCST90274762	beta-nerve growth factor levels	0.00202756	29.9226
21	43942626	T	C	0.2541	0.0556	0.0235	4.87e-06	rs148834134	13421	GCST90274762	beta-nerve growth factor levels	0.00296333	43.7736
22	49775973	C	G	-0.2164	0.0467	0.0256	3.59e-06	rs13058191	14295	GCST90274762	beta-nerve growth factor levels	0.00233626	34.4891
1	2338015	T	C	-0.2016	0.0422	0.9714	1.78e-06	rs34154371	13232	GCST90274763	Caspase 8 levels	0.00225827	33.335
1	157270515	A	C	-0.0812	0.0167	0.8466	1.16e-06	rs12073499	14295	GCST90274763	Caspase 8 levels	0.00171256	25.2658
2	202164805	C	G	-0.1987	0.0173	0.8696	1.56e-30	rs56328050	14743	GCST90274763	Caspase 8 levels	0.00895412	133.068
2	231090015	A	T	-0.0806	0.0162	0.1582	6.51e-07	rs11695193	14743	GCST90274763	Caspase 8 levels	0.00173028	25.5277
3	152332673	T	C	0.0781	0.0168	0.856	3.34e-06	rs11709039	14743	GCST90274763	Caspase 8 levels	0.00150372	22.1802
5	180339648	A	G	0.3474	0.0683	0.0145	3.65e-07	rs148608719	12745	GCST90274763	Caspase 8 levels	0.00344917	50.9752
6	158193698	A	G	0.0681	0.0145	0.6981	2.65e-06	rs1034059	14296	GCST90274763	Caspase 8 levels	0.00195481	28.8469
7	61833768	T	C	0.4195	0.0912	0.9851	4.23e-06	rs187405204	6257	GCST90274763	Caspase 8 levels	0.00516607	76.481
8	5557775	C	G	0.1095	0.0238	0.9304	4.21e-06	rs111764025	14731	GCST90274763	Caspase 8 levels	0.00155288	22.9063
9	22742536	A	G	-0.2001	0.0428	0.9804	2.94e-06	rs78449258	14744	GCST90274763	Caspase 8 levels	0.0015388	22.6984
10	84027526	T	C	0.2044	0.0412	0.978	7.01e-07	rs73306603	14741	GCST90274763	Caspase 8 levels	0.00179785	26.5264
11	63817395	C	G	-0.3615	0.0776	0.0099	3.19e-06	rs140844269	12330	GCST90274763	Caspase 8 levels	0.00256189	37.8285
12	62645486	C	G	-0.0858	0.0165	0.1545	1.99e-07	rs1032417	14296	GCST90274763	Caspase 8 levels	0.0019233	28.3809
20	44566861	C	G	0.2318	0.0486	0.9827	1.85e-06	rs137887001	14296	GCST90274763	Caspase 8 levels	0.00182694	26.9564
1	159175354	A	G	0.0749	0.0114	0.5547	5.03e-11	rs12075	14731	GCST90274764	Eotaxin levels	0.00277143	40.9311
3	42906116	T	C	-0.3316	0.0225	0.9289	3.69e-49	rs2228467	14733	GCST90274764	Eotaxin levels	0.0145244	217.068
3	43179320	T	C	0.1502	0.0303	0.0433	7.16e-07	rs79684468	14286	GCST90274764	Eotaxin levels	0.0018691	27.5797
3	46258902	T	C	0.0785	0.0123	0.3561	1.75e-10	rs2201150	14286	GCST90274764	Eotaxin levels	0.00282592	41.7381
4	104507060	A	C	-0.3374	0.0714	0.0128	2.3e-06	rs139597204	12303	GCST90274764	Eotaxin levels	0.00287697	42.4943
5	118058126	A	C	-0.0656	0.0137	0.2333	1.68e-06	rs6894241	14715	GCST90274764	Eotaxin levels	0.00153949	22.7086
7	75495667	A	G	0.2002	0.0205	0.09	1.58e-22	rs757973	14713	GCST90274764	Eotaxin levels	0.00656511	97.3299
8	11700967	A	T	-0.0913	0.0189	0.1104	1.36e-06	rs73209015	14728	GCST90274764	Eotaxin levels	0.00163733	24.1541
10	128183195	T	G	0.1929	0.0422	0.9754	4.85e-06	rs79432525	14247	GCST90274764	Eotaxin levels	0.00178572	26.3471
11	24773107	A	G	-0.0609	0.0131	0.6155	3.34e-06	rs1564995	14286	GCST90274764	Eotaxin levels	0.00175545	25.8998
11	95274487	T	G	0.1017	0.0208	0.9023	1.01e-06	rs34536806	14286	GCST90274764	Eotaxin levels	0.00182355	26.9063
12	105757994	A	G	-0.1138	0.0244	0.9282	3.1e-06	rs35543857	14286	GCST90274764	Eotaxin levels	0.00172616	25.4668
16	24006879	T	C	0.2107	0.0451	0.9774	2.99e-06	rs114744647	14730	GCST90274764	Eotaxin levels	0.00196128	28.9425
16	80051931	T	C	-0.0818	0.0133	0.7358	7.73e-10	rs9940390	14286	GCST90274764	Eotaxin levels	0.00260153	38.4153
17	12254722	A	G	0.1063	0.0226	0.8771	2.56e-06	rs554698477	10894	GCST90274764	Eotaxin levels	0.00243611	35.9667
17	32619052	T	C	-0.1215	0.0156	0.167	6.78e-15	rs79722574	14720	GCST90274764	Eotaxin levels	0.00410718	60.7401
18	1508223	C	G	0.0555	0.0121	0.5296	4.5e-06	rs55843637	14286	GCST90274764	Eotaxin levels	0.00153473	22.6382
19	37955248	C	G	0.0817	0.016	0.8362	3.29e-07	rs2112920	14286	GCST90274764	Eotaxin levels	0.00182851	26.9797
20	49033630	T	G	0.2826	0.0606	0.0125	3.11e-06	rs139476527	12933	GCST90274764	Eotaxin levels	0.00197161	29.0953
21	39593226	A	G	-0.1678	0.0345	0.0333	1.15e-06	rs9976282	14722	GCST90274764	Eotaxin levels	0.0018128	26.7474
22	45003109	A	G	-0.0861	0.0187	0.1199	4.14e-06	rs73171545	14286	GCST90274764	Eotaxin levels	0.00156454	23.0787
2	7425475	C	G	0.0615	0.013	0.6941	2.24e-06	rs7595241	14288	GCST90274765	C-C motif chemokine 19 levels	0.00160613	23.6932
2	66640363	C	G	0.1856	0.0384	0.9689	1.34e-06	rs10496135	14288	GCST90274765	C-C motif chemokine 19 levels	0.00207599	30.6388
2	204776176	C	G	-0.0803	0.0123	0.4754	6.65e-11	rs13010492	13422	GCST90274765	C-C motif chemokine 19 levels	0.00321624	47.5216
3	58516854	C	G	0.4485	0.0922	0.992	1.15e-06	rs113539352	11439	GCST90274765	C-C motif chemokine 19 levels	0.00319269	47.1725
3	132200719	T	G	0.2346	0.0185	0.8822	7.53e-37	rs62292952	14728	GCST90274765	C-C motif chemokine 19 levels	0.0114393	170.427
4	123839263	T	C	-0.2096	0.045	0.0195	3.2e-06	rs79086127	14247	GCST90274765	C-C motif chemokine 19 levels	0.00167994	24.7838
4	145124024	T	C	0.0596	0.0122	0.3904	1.03e-06	rs4554017	14288	GCST90274765	C-C motif chemokine 19 levels	0.00169074	24.9434
5	150442171	A	C	0.0551	0.012	0.4736	4.4e-06	rs3792790	14288	GCST90274765	C-C motif chemokine 19 levels	0.00151377	22.3286
5	174187919	T	C	0.0863	0.0169	0.8559	3.28e-07	rs6870560	14732	GCST90274765	C-C motif chemokine 19 levels	0.00183712	27.107
6	32444093	C	G	-0.4884	0.0277	0.9365	1.41e-69	rs9469127	14735	GCST90274765	C-C motif chemokine 19 levels	0.0283702	430.037
6	32519041	A	G	-0.1775	0.0206	0.8408	6.9e-18	rs28635588	9182	GCST90274765	C-C motif chemokine 19 levels	0.00843456	125.281
6	125027776	C	G	0.0757	0.0157	0.1687	1.42e-06	rs1415763	14731	GCST90274765	C-C motif chemokine 19 levels	0.00160729	23.7103
7	3911280	A	G	0.0729	0.0154	0.8219	2.2e-06	rs10242459	14729	GCST90274765	C-C motif chemokine 19 levels	0.00155585	22.9503
8	61418130	T	C	-0.3645	0.0756	0.989	1.43e-06	rs73257451	11337	GCST90274765	C-C motif chemokine 19 levels	0.00289077	42.6987
9	34710084	A	C	-0.1464	0.017	0.8639	7.19e-18	rs11574915	14733	GCST90274765	C-C motif chemokine 19 levels	0.00504004	74.6057
9	35612978	A	G	0.1238	0.0265	0.0534	2.99e-06	rs34791102	14735	GCST90274765	C-C motif chemokine 19 levels	0.00154946	22.8558
12	19813981	A	T	-0.0697	0.0135	0.2452	2.43e-07	rs6486995	14735	GCST90274765	C-C motif chemokine 19 levels	0.00179824	26.5322
12	111904371	A	T	-0.0801	0.0132	0.5095	1.29e-09	rs4766578	11785	GCST90274765	C-C motif chemokine 19 levels	0.00320685	47.3824
13	113647321	A	G	-0.0671	0.0137	0.2653	9.69e-07	rs4907572	14722	GCST90274765	C-C motif chemokine 19 levels	0.00175518	25.8958
14	76855291	A	G	-0.2939	0.0616	0.0119	1.83e-06	rs138108512	13422	GCST90274765	C-C motif chemokine 19 levels	0.00203131	29.9781
16	57300587	A	T	0.1349	0.0294	0.9557	4.47e-06	rs74764632	14734	GCST90274765	C-C motif chemokine 19 levels	0.00154092	22.7296
17	14918425	T	C	-0.2707	0.0574	0.0151	2.4e-06	rs147708384	13801	GCST90274765	C-C motif chemokine 19 levels	0.00217959	32.1712
22	17731243	A	G	-0.1724	0.036	0.0585	1.68e-06	rs138440733	12404	GCST90274765	C-C motif chemokine 19 levels	0.00327402	48.3781
1	32260562	T	C	0.2585	0.0548	0.9859	2.39e-06	rs11582772	14243	GCST90274766	C-C motif chemokine 20 levels	0.00185782	27.4129
1	238606022	T	C	-0.0953	0.0208	0.0967	4.61e-06	rs111674022	14288	GCST90274766	C-C motif chemokine 20 levels	0.00158662	23.4049
2	228661828	T	C	-0.0996	0.0128	0.326	7.18e-15	rs10207134	14287	GCST90274766	C-C motif chemokine 20 levels	0.00435939	64.4863
5	133019542	T	C	0.1091	0.0239	0.9296	5e-06	rs13185268	14724	GCST90274766	C-C motif chemokine 20 levels	0.00155793	22.981
6	1448190	T	C	0.0637	0.0135	0.3674	2.38e-06	rs11242693	12404	GCST90274766	C-C motif chemokine 20 levels	0.00188615	27.8318
6	32635998	T	G	-0.076	0.0148	0.215	2.82e-07	rs9274623	14288	GCST90274766	C-C motif chemokine 20 levels	0.00194969	28.7711
6	40998167	T	C	0.1459	0.0185	0.883	3.11e-15	rs742493	14735	GCST90274766	C-C motif chemokine 20 levels	0.00439832	65.0647
8	22584718	T	C	0.0573	0.012	0.5396	1.8e-06	rs1129474	14288	GCST90274766	C-C motif chemokine 20 levels	0.00163135	24.0657
9	115519904	T	C	0.0636	0.0127	0.3159	5.5e-07	rs2796032	14718	GCST90274766	C-C motif chemokine 20 levels	0.00174829	25.7939
10	127693479	A	G	0.1939	0.0414	0.9774	2.82e-06	rs41302923	14726	GCST90274766	C-C motif chemokine 20 levels	0.00166099	24.5037
11	42142787	T	C	0.1191	0.026	0.9413	4.63e-06	rs10837780	14288	GCST90274766	C-C motif chemokine 20 levels	0.00156754	23.123
12	19657540	A	G	0.2057	0.0422	0.9739	1.09e-06	rs73072893	13230	GCST90274766	C-C motif chemokine 20 levels	0.00215106	31.7492
12	76655980	T	C	0.3494	0.0713	0.9856	9.56e-07	rs564398411	10407	GCST90274766	C-C motif chemokine 20 levels	0.00346529	51.2142
12	104149874	A	G	0.0635	0.0128	0.6933	7.02e-07	rs4981022	14721	GCST90274766	C-C motif chemokine 20 levels	0.0017148	25.2989
14	94625543	T	C	-0.1512	0.0328	0.0376	4.03e-06	rs151092565	14728	GCST90274766	C-C motif chemokine 20 levels	0.00165454	24.4084
14	106782532	A	T	-0.1602	0.0344	0.0632	3.21e-06	rs2003431	9786	GCST90274766	C-C motif chemokine 20 levels	0.00303892	44.8936
16	63795822	A	T	0.0616	0.0134	0.3426	4.29e-06	rs6498926	12844	GCST90274766	C-C motif chemokine 20 levels	0.00170926	25.2171
17	67136325	C	G	-0.185	0.0359	0.9688	2.56e-07	rs117753190	14243	GCST90274766	C-C motif chemokine 20 levels	0.00206901	30.5355
17	72761195	C	G	-0.2256	0.0429	0.9694	1.45e-07	rs117900576	13224	GCST90274766	C-C motif chemokine 20 levels	0.00301948	44.6056
18	56487606	T	C	-0.0736	0.0158	0.1755	3.19e-06	rs6420556	14288	GCST90274766	C-C motif chemokine 20 levels	0.00156767	23.1248
21	32961256	T	C	0.0804	0.0166	0.1452	1.28e-06	rs35833676	14732	GCST90274766	C-C motif chemokine 20 levels	0.00160462	23.6709
21	44005002	A	G	-0.1315	0.0276	0.9476	1.89e-06	rs13049624	14288	GCST90274766	C-C motif chemokine 20 levels	0.00171727	25.3354
22	49877754	T	G	-0.1184	0.0257	0.9406	4.09e-06	rs5769672	14732	GCST90274766	C-C motif chemokine 20 levels	0.00156648	23.1073
1	161582200	C	G	0.0603	0.0132	0.608	4.92e-06	rs74127049	13422	GCST90274767	C-C motif chemokine 23 levels	0.00173322	25.5712
1	203441260	A	G	-0.3061	0.0626	0.0116	1.01e-06	rs146074782	12935	GCST90274767	C-C motif chemokine 23 levels	0.00214856	31.7121
2	241647342	T	C	0.0983	0.0215	0.9113	4.83e-06	rs1001495	13650	GCST90274767	C-C motif chemokine 23 levels	0.00156215	23.0433
3	6127208	T	C	0.2157	0.0449	0.0255	1.56e-06	rs143910182	14730	GCST90274767	C-C motif chemokine 23 levels	0.00231234	34.1351
3	14445911	A	G	-0.21	0.0426	0.0278	8.24e-07	rs116683909	14724	GCST90274767	C-C motif chemokine 23 levels	0.0023838	35.1924
3	40054358	A	G	0.1273	0.0278	0.048	4.67e-06	rs74491711	14735	GCST90274767	C-C motif chemokine 23 levels	0.00148103	21.845
3	46462144	T	C	0.0585	0.0127	0.6736	4.1e-06	rs4317138	14288	GCST90274767	C-C motif chemokine 23 levels	0.00150485	22.1969
4	77373079	T	C	0.0574	0.0114	0.4869	4.78e-07	rs2870238	14736	GCST90274767	C-C motif chemokine 23 levels	0.00164625	24.2859
6	86144743	C	G	0.1164	0.0237	0.9291	9.04e-07	rs12204524	14727	GCST90274767	C-C motif chemokine 23 levels	0.00178503	26.3369
7	3238978	T	C	-0.0548	0.0118	0.5907	3.42e-06	rs4719850	14726	GCST90274767	C-C motif chemokine 23 levels	0.00145211	21.4178
7	17545964	A	G	-0.1497	0.0319	0.0393	2.7e-06	rs73071153	14728	GCST90274767	C-C motif chemokine 23 levels	0.00169221	24.9651
10	18295482	A	G	0.0574	0.0125	0.3093	4.39e-06	rs1926742	14725	GCST90274767	C-C motif chemokine 23 levels	0.00140774	20.7625
10	34433796	A	G	-0.2064	0.0437	0.9788	2.32e-06	rs77354000	14735	GCST90274767	C-C motif chemokine 23 levels	0.00176799	26.085
10	132905425	A	G	0.0971	0.0186	0.1154	1.79e-07	rs11017721	14288	GCST90274767	C-C motif chemokine 23 levels	0.00192496	28.4055
11	1989274	A	G	-0.0692	0.014	0.7293	7.7e-07	rs112492	13224	GCST90274767	C-C motif chemokine 23 levels	0.00189076	27.8999
11	84372512	A	T	0.0927	0.0202	0.0922	4.45e-06	rs17735284	14725	GCST90274767	C-C motif chemokine 23 levels	0.0014385	21.2168
11	115081786	C	G	0.224	0.0416	0.0223	7.26e-08	rs77083410	14734	GCST90274767	C-C motif chemokine 23 levels	0.00218795	32.2947
12	57405049	A	G	0.0948	0.0207	0.0846	4.66e-06	rs73114426	14731	GCST90274767	C-C motif chemokine 23 levels	0.00139196	20.5294
17	21386459	A	G	-0.0643	0.0137	0.7287	2.69e-06	rs12949647	14288	GCST90274767	C-C motif chemokine 23 levels	0.00163475	24.116
17	34140999	T	G	-0.2256	0.0291	0.0643	9e-15	rs7225405	11538	GCST90274767	C-C motif chemokine 23 levels	0.00612429	90.7544
17	34195180	A	C	-0.3246	0.0413	0.9561	3.85e-15	rs117639761	14736	GCST90274767	C-C motif chemokine 23 levels	0.00884494	131.431
17	34326215	A	C	-0.5147	0.0158	0.1497	1e-200	rs712048	14723	GCST90274767	C-C motif chemokine 23 levels	0.0674423	1065.12
17	34445397	T	C	-0.1285	0.025	0.0956	2.75e-07	rs16971993	14288	GCST90274767	C-C motif chemokine 23 levels	0.00285532	42.1736
17	34816052	T	C	-0.2538	0.0465	0.0298	4.81e-08	rs77527696	13829	GCST90274767	C-C motif chemokine 23 levels	0.0037247	55.0624
19	45416741	T	C	0.0669	0.0138	0.2405	1.25e-06	rs438811	14720	GCST90274767	C-C motif chemokine 23 levels	0.00163503	24.1201
22	51076281	T	C	-0.1397	0.0285	0.0559	9.5e-07	rs113959305	13224	GCST90274767	C-C motif chemokine 23 levels	0.00205993	30.4013
1	23748852	C	G	0.0566	0.0119	0.4781	1.97e-06	rs11589432	14287	GCST90274768	C-C motif chemokine 25 levels	0.00159871	23.5835
1	160762078	A	C	-0.1934	0.0406	0.0225	1.9e-06	rs143132666	14734	GCST90274768	C-C motif chemokine 25 levels	0.00164529	24.2718
2	130959219	T	C	-0.2782	0.0609	0.0129	4.92e-06	rs149395110	12880	GCST90274768	C-C motif chemokine 25 levels	0.00197104	29.0868
3	144213414	A	G	0.0941	0.0198	0.103	2.01e-06	rs7611785	14736	GCST90274768	C-C motif chemokine 25 levels	0.00163621	24.1376
6	67085077	A	G	-0.0777	0.0163	0.846	1.87e-06	rs851850	14288	GCST90274768	C-C motif chemokine 25 levels	0.00157312	23.2055
7	155146782	T	C	-0.0755	0.0161	0.1668	2.74e-06	rs7806274	13667	GCST90274768	C-C motif chemokine 25 levels	0.00158442	23.3723
8	10694001	T	C	0.1437	0.0297	0.0428	1.31e-06	rs111437511	14733	GCST90274768	C-C motif chemokine 25 levels	0.00169196	24.9614
8	23781453	T	C	-0.0546	0.0116	0.5447	2.52e-06	rs1705699	14714	GCST90274768	C-C motif chemokine 25 levels	0.00147867	21.8101
8	42100809	A	G	0.0769	0.0142	0.7856	6.11e-08	rs12114935	14732	GCST90274768	C-C motif chemokine 25 levels	0.00199209	29.3981
9	86838024	A	T	-0.2681	0.0579	0.9693	3.65e-06	rs11140450	10797	GCST90274768	C-C motif chemokine 25 levels	0.0042778	63.2741
9	125200862	T	C	0.3717	0.0777	0.9916	1.72e-06	rs116534774	11139	GCST90274768	C-C motif chemokine 25 levels	0.00230161	33.9762
9	136155000	T	C	-0.2482	0.0166	0.1875	1.52e-50	rs635634	11785	GCST90274768	C-C motif chemokine 25 levels	0.0187697	281.729
10	29446793	A	G	0.2192	0.0478	0.9825	4.52e-06	rs79990760	14725	GCST90274768	C-C motif chemokine 25 levels	0.00165227	24.3749
11	24600146	A	G	0.0546	0.0117	0.5707	3.06e-06	rs11028036	14728	GCST90274768	C-C motif chemokine 25 levels	0.00146078	21.5458
11	50675038	T	C	-0.0822	0.018	0.6982	4.96e-06	rs200184122	9830	GCST90274768	C-C motif chemokine 25 levels	0.00284756	42.0586
11	64434151	T	C	-0.0865	0.0181	0.8838	1.76e-06	rs10792444	14732	GCST90274768	C-C motif chemokine 25 levels	0.00153682	22.6691
11	75419643	A	G	0.0548	0.0119	0.3757	4.12e-06	rs636479	14731	GCST90274768	C-C motif chemokine 25 levels	0.00140872	20.7769
12	578100	A	G	-0.1159	0.0116	0.4365	1.66e-23	rs7296588	14725	GCST90274768	C-C motif chemokine 25 levels	0.00660808	97.9711
12	81177765	A	G	-0.0637	0.0133	0.6502	1.67e-06	rs7137942	12404	GCST90274768	C-C motif chemokine 25 levels	0.00184576	27.2346
13	22284926	T	C	-0.0624	0.0122	0.3844	3.14e-07	rs521795	14288	GCST90274768	C-C motif chemokine 25 levels	0.00184281	27.1911
15	56638156	A	G	0.2127	0.0449	0.0215	2.17e-06	rs147851492	14727	GCST90274768	C-C motif chemokine 25 levels	0.00190355	28.089
18	2511738	T	C	-0.0673	0.0134	0.2475	5.1e-07	rs12606983	14715	GCST90274768	C-C motif chemokine 25 levels	0.0016871	24.8897
19	7827137	T	C	0.2321	0.0295	0.0471	3.61e-15	rs7252764	14736	GCST90274768	C-C motif chemokine 25 levels	0.00483558	71.5645
19	8037040	T	C	0.3919	0.0123	0.3275	1e-200	rs759817	14288	GCST90274768	C-C motif chemokine 25 levels	0.0676525	1068.69
19	8123295	T	C	-0.4672	0.028	0.9355	1.67e-62	rs549735081	11327	GCST90274768	C-C motif chemokine 25 levels	0.0263414	398.452
19	8240265	A	G	0.1236	0.017	0.1421	3.58e-13	rs74256540	14288	GCST90274768	C-C motif chemokine 25 levels	0.00372475	55.0633
19	49206145	C	G	-0.3279	0.0114	0.4445	6.2e-182	rs516316	14734	GCST90274768	C-C motif chemokine 25 levels	0.0530968	825.861
1	64836646	T	C	-0.1263	0.0264	0.9486	1.72e-06	rs1514964	14734	GCST90274769	C-C motif chemokine 28 levels	0.00155555	22.9458
1	154994265	T	C	0.0534	0.0116	0.5411	4.16e-06	rs6671688	14286	GCST90274769	C-C motif chemokine 28 levels	0.00141615	20.8866
1	207095623	C	G	0.0638	0.0111	0.5279	9.04e-09	rs291084	14726	GCST90274769	C-C motif chemokine 28 levels	0.00202888	29.9421
2	111889358	A	G	0.2696	0.0542	0.9859	6.55e-07	rs76291845	14244	GCST90274769	C-C motif chemokine 28 levels	0.00202079	29.8225
2	207076122	T	C	-0.1056	0.0198	0.0895	9.64e-08	rs112641086	14731	GCST90274769	C-C motif chemokine 28 levels	0.00181744	26.816
4	102569209	C	G	-0.0597	0.0121	0.6079	8.06e-07	rs2866626	14285	GCST90274769	C-C motif chemokine 28 levels	0.00169906	25.0663
4	157065076	T	C	0.0531	0.0116	0.6323	4.7e-06	rs7661151	14730	GCST90274769	C-C motif chemokine 28 levels	0.0013111	19.3352
5	43405459	T	C	0.0702	0.0122	0.4126	8.71e-09	rs4866742	12829	GCST90274769	C-C motif chemokine 28 levels	0.00238873	35.2655
5	84924989	A	C	0.2298	0.0488	0.9815	2.49e-06	rs116782490	12633	GCST90274769	C-C motif chemokine 28 levels	0.00191775	28.2989
5	102824347	A	G	-0.1684	0.0323	0.0376	1.85e-07	rs78843608	14725	GCST90274769	C-C motif chemokine 28 levels	0.00205238	30.2896
5	131707429	A	G	0.0597	0.0128	0.5481	3.1e-06	rs2631360	11780	GCST90274769	C-C motif chemokine 28 levels	0.00176555	26.0491
7	115560778	T	C	0.1812	0.0392	0.0244	3.79e-06	rs143400203	14722	GCST90274769	C-C motif chemokine 28 levels	0.00156318	23.0585
9	90419900	A	C	-0.2853	0.0513	0.0176	2.68e-08	rs76669782	12933	GCST90274769	C-C motif chemokine 28 levels	0.00281472	41.5721
9	136145414	A	C	-0.115	0.0231	0.1851	6.41e-07	rs587611953	7943	GCST90274769	C-C motif chemokine 28 levels	0.00398966	58.9952
10	90264140	T	C	-0.058	0.012	0.6211	1.34e-06	rs2477954	14286	GCST90274769	C-C motif chemokine 28 levels	0.00158333	23.3563
10	105492625	T	C	-0.1844	0.0395	0.0271	3.04e-06	rs78552613	14734	GCST90274769	C-C motif chemokine 28 levels	0.00179304	26.4553
11	25452442	A	G	-0.0959	0.0208	0.8571	4.02e-06	rs371663005	10894	GCST90274769	C-C motif chemokine 28 levels	0.00225284	33.2548
11	113953622	A	G	-0.1935	0.0355	0.0347	5.02e-08	rs73000929	14734	GCST90274769	C-C motif chemokine 28 levels	0.00250832	37.0355
12	54692061	A	G	-0.0688	0.0118	0.4015	5.53e-09	rs6580980	14285	GCST90274769	C-C motif chemokine 28 levels	0.00227487	33.5807
12	55558442	A	G	0.3427	0.0672	0.0122	3.4e-07	rs546951873	11273	GCST90274769	C-C motif chemokine 28 levels	0.00283066	41.8082
13	106647340	T	G	0.129	0.0282	0.9561	4.77e-06	rs77569365	14734	GCST90274769	C-C motif chemokine 28 levels	0.00139694	20.6029
17	7459299	T	G	-0.0855	0.017	0.7824	4.92e-07	rs11078696	10894	GCST90274769	C-C motif chemokine 28 levels	0.00248914	36.7516
18	1508223	C	G	0.0549	0.0119	0.5287	3.96e-06	rs55843637	14286	GCST90274769	C-C motif chemokine 28 levels	0.00150204	22.1553
18	74179338	C	G	0.2181	0.0466	0.9802	2.87e-06	rs71363004	11982	GCST90274769	C-C motif chemokine 28 levels	0.00184638	27.2438
19	55238516	T	G	0.242	0.0523	0.0489	3.71e-06	rs113582651	8911	GCST90274769	C-C motif chemokine 28 levels	0.00544748	80.67
22	38406782	A	C	0.0684	0.0121	0.3659	1.58e-08	rs139902	14285	GCST90274769	C-C motif chemokine 28 levels	0.00217101	32.0442
2	236974412	A	T	0.2915	0.0617	0.0134	2.31e-06	rs116193969	14296	GCST90274770	C-C motif chemokine 4 levels	0.00224674	33.1645
3	756117	C	G	0.1956	0.0405	0.0299	1.37e-06	rs116309267	14723	GCST90274770	C-C motif chemokine 4 levels	0.0022195	32.7615
3	46384204	A	G	0.5651	0.0184	0.1268	1e-200	rs113341849	14296	GCST90274770	C-C motif chemokine 4 levels	0.0707153	1120.75
3	46459749	T	C	-0.2294	0.0415	0.0248	3.24e-08	rs140505982	13865	GCST90274770	C-C motif chemokine 4 levels	0.00254544	37.5849
4	38798935	T	C	0.0728	0.0143	0.2565	3.56e-07	rs5743614	12859	GCST90274770	C-C motif chemokine 4 levels	0.00202144	29.8321
4	53951496	A	G	0.0869	0.019	0.1344	4.79e-06	rs111476793	12800	GCST90274770	C-C motif chemokine 4 levels	0.00175706	25.9235
4	157055604	A	G	-0.2607	0.0552	0.0138	2.33e-06	rs78044056	13809	GCST90274770	C-C motif chemokine 4 levels	0.00184993	27.2963
5	11317698	T	C	0.0743	0.0162	0.1598	4.51e-06	rs42279	14738	GCST90274770	C-C motif chemokine 4 levels	0.00148241	21.8653
5	33775793	T	G	0.2123	0.0455	0.0284	3.07e-06	rs112315344	14255	GCST90274770	C-C motif chemokine 4 levels	0.00248734	36.7249
9	105528047	A	T	0.085	0.0186	0.8839	4.88e-06	rs10990301	14296	GCST90274770	C-C motif chemokine 4 levels	0.00148287	21.8721
10	132716137	A	G	0.0833	0.0178	0.1323	2.87e-06	rs56131468	14296	GCST90274770	C-C motif chemokine 4 levels	0.00159312	23.501
12	52285090	A	G	0.1953	0.0416	0.0228	2.67e-06	rs143960014	14257	GCST90274770	C-C motif chemokine 4 levels	0.00169962	25.0747
12	67722012	A	G	-0.0635	0.0125	0.6742	3.77e-07	rs1161092	14296	GCST90274770	C-C motif chemokine 4 levels	0.0017714	26.1355
16	79338459	T	G	-0.1765	0.0374	0.9693	2.37e-06	rs72800563	14741	GCST90274770	C-C motif chemokine 4 levels	0.00185403	27.3568
17	34421139	A	G	-0.0745	0.0138	0.2416	6.72e-08	rs1634503	14295	GCST90274770	C-C motif chemokine 4 levels	0.00203394	30.0169
17	34819750	A	G	-0.4104	0.0173	0.1459	2.11e-124	rs8064426	14295	GCST90274770	C-C motif chemokine 4 levels	0.0419767	645.322
17	34945214	T	C	0.2321	0.0283	0.9406	2.38e-16	rs17692864	13662	GCST90274770	C-C motif chemokine 4 levels	0.00601966	89.1944
19	18917908	T	C	0.2797	0.0551	0.0186	3.85e-07	rs137896358	12745	GCST90274770	C-C motif chemokine 4 levels	0.0028561	42.1852
21	26966560	A	T	-0.0899	0.0196	0.8283	4.5e-06	rs4817032	10894	GCST90274770	C-C motif chemokine 4 levels	0.00229883	33.9352
1	25261696	A	G	-0.0559	0.0122	0.4429	4.61e-06	rs10903115	14286	GCST90274771	Natural killer cell receptor 2B4 levels	0.00154203	22.7461
1	44253015	T	C	0.0744	0.0119	0.4677	4.05e-10	rs3828139	14286	GCST90274771	Natural killer cell receptor 2B4 levels	0.00275613	40.7045
1	88677329	A	G	0.2053	0.0411	0.0249	5.88e-07	rs147033439	14731	GCST90274771	Natural killer cell receptor 2B4 levels	0.00204671	30.2058
1	160773957	A	G	-0.0624	0.0118	0.4675	1.24e-07	rs11265488	14287	GCST90274771	Natural killer cell receptor 2B4 levels	0.00193865	28.608
1	160803802	A	G	0.2122	0.0119	0.4066	3.99e-71	rs11265493	14287	GCST90274771	Natural killer cell receptor 2B4 levels	0.0217288	327.13
2	62495209	A	G	0.0661	0.0117	0.4329	1.61e-08	rs4672486	14720	GCST90274771	Natural killer cell receptor 2B4 levels	0.00214526	31.6633
2	79554556	T	C	-0.0589	0.0123	0.4388	1.68e-06	rs1434219	14287	GCST90274771	Natural killer cell receptor 2B4 levels	0.00170862	25.2076
2	111846068	T	C	0.0704	0.0126	0.6994	2.31e-08	rs56272634	14729	GCST90274771	Natural killer cell receptor 2B4 levels	0.00208396	30.7567
4	27611759	C	G	-0.0637	0.0139	0.2366	4.59e-06	rs1574847	14287	GCST90274771	Natural killer cell receptor 2B4 levels	0.0014658	21.62
4	174530615	A	G	-0.1804	0.0337	0.0393	8.65e-08	rs114758826	14728	GCST90274771	Natural killer cell receptor 2B4 levels	0.00245744	36.2824
5	96078542	T	C	0.2288	0.0497	0.0184	4.15e-06	rs78142752	14734	GCST90274771	Natural killer cell receptor 2B4 levels	0.00189101	27.9036
6	614064	A	G	-0.1074	0.0215	0.0794	5.87e-07	rs6928352	14731	GCST90274771	Natural killer cell receptor 2B4 levels	0.00168628	24.8775
8	3921805	A	G	0.0627	0.0134	0.6347	2.88e-06	rs2554697	11782	GCST90274771	Natural killer cell receptor 2B4 levels	0.00182299	26.898
8	106570964	T	G	0.063	0.0138	0.248	4.99e-06	rs34826779	14287	GCST90274771	Natural killer cell receptor 2B4 levels	0.00148041	21.8357
9	92856642	T	C	-0.3705	0.0763	0.9873	1.2e-06	rs10992054	12304	GCST90274771	Natural killer cell receptor 2B4 levels	0.00344238	50.8746
11	94575608	A	G	0.0768	0.0161	0.8167	1.84e-06	rs11020961	14287	GCST90274771	Natural killer cell receptor 2B4 levels	0.00176595	26.0549
11	126335329	A	G	-0.0702	0.0147	0.1876	1.79e-06	rs11220506	14729	GCST90274771	Natural killer cell receptor 2B4 levels	0.00150213	22.1566
12	111884608	T	C	0.116	0.0128	0.4764	1.27e-19	rs3184504	11784	GCST90274771	Natural killer cell receptor 2B4 levels	0.00671301	99.5374
16	48902293	A	C	-0.2146	0.047	0.0182	4.97e-06	rs149458216	14725	GCST90274771	Natural killer cell receptor 2B4 levels	0.00164583	24.2797
17	7088423	T	C	-0.0776	0.0125	0.6405	5.37e-10	rs72837690	14287	GCST90274771	Natural killer cell receptor 2B4 levels	0.00277314	40.9564
22	17214005	A	G	0.1618	0.0348	0.9666	3.33e-06	rs139924614	14725	GCST90274771	Natural killer cell receptor 2B4 levels	0.00169036	24.9378
1	211450157	C	G	0.1978	0.0413	0.0203	1.67e-06	rs4278412	14725	GCST90274772	CD40L receptor levels	0.00155622	22.9558
2	122731427	A	G	0.109	0.0216	0.914	4.5e-07	rs138897138	14288	GCST90274772	CD40L receptor levels	0.00186779	27.5603
2	161368905	T	C	0.0541	0.0118	0.5003	4.55e-06	rs4664334	14288	GCST90274772	CD40L receptor levels	0.0014634	21.5846
3	3773438	A	G	0.0789	0.017	0.1353	3.46e-06	rs3967170	14721	GCST90274772	CD40L receptor levels	0.00145662	21.4844
4	7304426	T	G	0.3143	0.0687	0.9875	4.76e-06	rs12500563	10795	GCST90274772	CD40L receptor levels	0.00243874	36.0056
4	55046724	A	G	-0.0582	0.0125	0.4883	3.22e-06	rs9993874	12403	GCST90274772	CD40L receptor levels	0.00169269	24.9722
5	22137911	C	G	-0.0662	0.0129	0.4415	2.87e-07	rs141401004	12404	GCST90274772	CD40L receptor levels	0.00216122	31.8995
6	141740384	T	C	-0.3275	0.0705	0.9887	3.39e-06	rs551896428	12778	GCST90274772	CD40L receptor levels	0.0023966	35.3819
7	29807677	T	G	0.1568	0.0335	0.0642	2.86e-06	rs200824954	10894	GCST90274772	CD40L receptor levels	0.0029542	43.6384
9	29426599	C	G	0.1458	0.0316	0.9638	3.95e-06	rs75626299	14728	GCST90274772	CD40L receptor levels	0.00148334	21.8791
13	45595067	A	C	0.064	0.012	0.4882	9.64e-08	rs9526031	14288	GCST90274772	CD40L receptor levels	0.00204686	30.208
15	26829521	A	G	-0.0562	0.0121	0.3092	3.41e-06	rs8024256	14736	GCST90274772	CD40L receptor levels	0.00134926	19.8987
16	84304113	A	G	-0.0599	0.0123	0.6433	1.12e-06	rs404842	14287	GCST90274772	CD40L receptor levels	0.00164665	24.2918
19	57861085	T	C	0.0686	0.0116	0.3648	3.34e-09	rs7250371	14722	GCST90274772	CD40L receptor levels	0.00218094	32.1911
20	44464356	T	C	0.3553	0.0437	0.0208	4.28e-16	rs117191103	14736	GCST90274772	CD40L receptor levels	0.00514227	76.1269
20	44680853	A	G	-0.4185	0.0133	0.2558	1e-200	rs12624433	14287	GCST90274772	CD40L receptor levels	0.0666824	1052.27
20	44981692	A	C	-0.1157	0.023	0.0763	4.89e-07	rs45456397	14288	GCST90274772	CD40L receptor levels	0.00188691	27.843
21	18103398	T	G	0.1632	0.0351	0.9648	3.33e-06	rs138739860	11979	GCST90274772	CD40L receptor levels	0.00180905	26.692
22	45002809	A	G	0.1085	0.0205	0.8849	1.21e-07	rs12152184	12402	GCST90274772	CD40L receptor levels	0.00239805	35.4034
1	1103150	A	G	0.0695	0.0147	0.2776	2.27e-06	rs61768480	13670	GCST90274773	T-cell surface glycoprotein CD5 levels	0.0019373	28.5879
1	179526214	T	C	0.1841	0.0313	0.0399	4.06e-09	rs61747728	14287	GCST90274773	T-cell surface glycoprotein CD5 levels	0.00259673	38.3442
2	204776176	C	G	-0.0589	0.0122	0.4754	1.38e-06	rs13010492	13421	GCST90274773	T-cell surface glycoprotein CD5 levels	0.00173041	25.5296
3	47239457	A	G	0.1833	0.0391	0.9694	2.76e-06	rs563284470	11720	GCST90274773	T-cell surface glycoprotein CD5 levels	0.00199333	29.4164
4	77211819	A	C	-0.0803	0.0151	0.2321	1.05e-07	rs138861398	11967	GCST90274773	T-cell surface glycoprotein CD5 levels	0.00229848	33.93
4	164762615	A	G	0.141	0.0292	0.1033	1.37e-06	rs74874989	9398	GCST90274773	T-cell surface glycoprotein CD5 levels	0.00368312	54.4455
5	176733341	A	G	-0.0683	0.0131	0.7003	1.85e-07	rs4073745	14287	GCST90274773	T-cell surface glycoprotein CD5 levels	0.00195813	28.896
6	4714797	T	C	-0.1014	0.0217	0.0833	2.97e-06	rs72821405	14727	GCST90274773	T-cell surface glycoprotein CD5 levels	0.00157028	23.1635
6	32020238	A	G	0.0832	0.016	0.8464	1.99e-07	rs527506034	14730	GCST90274773	T-cell surface glycoprotein CD5 levels	0.00179988	26.5564
6	32600375	T	C	0.0973	0.0165	0.1469	3.7e-09	rs3104373	14735	GCST90274773	T-cell surface glycoprotein CD5 levels	0.00237289	35.031
7	50716017	T	C	0.0623	0.0124	0.6389	5.06e-07	rs2237450	14287	GCST90274773	T-cell surface glycoprotein CD5 levels	0.00179088	26.4234
7	97499410	A	C	-0.1134	0.0245	0.9301	3.68e-06	rs17345759	14287	GCST90274773	T-cell surface glycoprotein CD5 levels	0.0016721	24.668
9	27496604	T	C	0.1638	0.0334	0.9589	9.38e-07	rs17769062	14287	GCST90274773	T-cell surface glycoprotein CD5 levels	0.00211482	31.213
9	105614669	A	T	-0.4169	0.0806	0.9916	2.31e-07	rs192582121	11438	GCST90274773	T-cell surface glycoprotein CD5 levels	0.00289541	42.7674
10	6251691	A	G	-0.1261	0.0256	0.0751	8.4e-07	rs117276991	14287	GCST90274773	T-cell surface glycoprotein CD5 levels	0.002209	32.6061
10	71211945	A	G	-0.0629	0.0132	0.7492	1.89e-06	rs12416520	14709	GCST90274773	T-cell surface glycoprotein CD5 levels	0.00148681	21.9304
10	114454187	A	T	-0.1681	0.0352	0.0327	1.79e-06	rs60562286	14726	GCST90274773	T-cell surface glycoprotein CD5 levels	0.00178762	26.3752
11	4281522	A	C	0.1465	0.0312	0.9341	2.66e-06	rs4910962	11760	GCST90274773	T-cell surface glycoprotein CD5 levels	0.00264231	39.0191
11	60793651	C	G	0.1083	0.012	0.6328	1.8e-19	rs4939490	14735	GCST90274773	T-cell surface glycoprotein CD5 levels	0.00545075	80.7186
11	60922561	C	G	0.1193	0.0126	0.6395	2.85e-21	rs674379	12835	GCST90274773	T-cell surface glycoprotein CD5 levels	0.00656231	97.2881
12	31688535	A	G	0.0569	0.0119	0.4361	1.74e-06	rs1259355	14287	GCST90274773	T-cell surface glycoprotein CD5 levels	0.00159237	23.4898
12	111884608	T	C	0.1427	0.0128	0.4764	7.29e-29	rs3184504	11784	GCST90274773	T-cell surface glycoprotein CD5 levels	0.010159	151.157
13	39003323	A	G	0.2374	0.0476	0.9826	6.12e-07	rs117516652	14248	GCST90274773	T-cell surface glycoprotein CD5 levels	0.00192716	28.438
14	93329692	T	C	-0.0588	0.0128	0.3206	4.35e-06	rs11622090	13236	GCST90274773	T-cell surface glycoprotein CD5 levels	0.00150617	22.2163
18	45545720	A	G	-0.1199	0.0187	0.8853	1.44e-10	rs7242462	14287	GCST90274773	T-cell surface glycoprotein CD5 levels	0.00291959	43.1257
19	48833608	A	G	0.1471	0.0313	0.9627	2.61e-06	rs4893	14735	GCST90274773	T-cell surface glycoprotein CD5 levels	0.00155401	22.9232
1	4327524	T	C	0.1766	0.0329	0.0397	7.97e-08	rs143374617	14733	GCST90274774	T-cell surface glycoprotein CD6 isoform levels	0.00237798	35.1064
1	95171460	A	G	-0.0721	0.0154	0.8286	2.84e-06	rs841332	14727	GCST90274774	T-cell surface glycoprotein CD6 isoform levels	0.00147658	21.7792
1	194299592	A	G	-0.1855	0.0392	0.0301	2.22e-06	rs12074680	12404	GCST90274774	T-cell surface glycoprotein CD6 isoform levels	0.00200914	29.6503
2	173467755	T	C	-0.2416	0.0517	0.017	2.97e-06	rs35086654	13800	GCST90274774	T-cell surface glycoprotein CD6 isoform levels	0.00195086	28.7884
2	227938476	A	T	-0.1796	0.0376	0.97	1.78e-06	rs72969761	14710	GCST90274774	T-cell surface glycoprotein CD6 isoform levels	0.00187731	27.701
4	83099601	A	T	0.0688	0.0129	0.6149	9.64e-08	rs74886615	12404	GCST90274774	T-cell surface glycoprotein CD6 isoform levels	0.00224174	33.0905
7	115590077	T	C	-0.3481	0.0733	0.9886	2.04e-06	rs574143589	11273	GCST90274774	T-cell surface glycoprotein CD6 isoform levels	0.00273126	40.3362
7	153635380	A	C	0.0646	0.0134	0.2505	1.43e-06	rs9691968	14735	GCST90274774	T-cell surface glycoprotein CD6 isoform levels	0.00156702	23.1153
8	79672562	A	G	-0.0831	0.0169	0.8277	8.78e-07	rs115830154	12404	GCST90274774	T-cell surface glycoprotein CD6 isoform levels	0.00196966	29.0663
9	33117954	T	C	0.0955	0.0193	0.1058	7.49e-07	rs60988380	14735	GCST90274774	T-cell surface glycoprotein CD6 isoform levels	0.00172567	25.4596
11	60564804	A	G	-0.0647	0.0128	0.6131	4.31e-07	rs4939458	12791	GCST90274774	T-cell surface glycoprotein CD6 isoform levels	0.00198595	29.3073
11	60756356	T	G	-0.3548	0.0213	0.0794	2.68e-62	rs12288280	14720	GCST90274774	T-cell surface glycoprotein CD6 isoform levels	0.018403	276.121
11	60760530	T	C	-0.5066	0.0132	0.2477	1e-200	rs11230553	14287	GCST90274774	T-cell surface glycoprotein CD6 isoform levels	0.0956483	1557.7
11	61752586	C	G	0.0656	0.0134	0.7298	9.8e-07	rs414633	14286	GCST90274774	T-cell surface glycoprotein CD6 isoform levels	0.00169718	25.0385
11	134282292	T	C	0.2909	0.0584	0.0166	6.32e-07	rs534268736	11760	GCST90274774	T-cell surface glycoprotein CD6 isoform levels	0.00276284	40.8038
12	111973358	A	G	0.116	0.0134	0.4779	4.86e-18	rs597808	11335	GCST90274774	T-cell surface glycoprotein CD6 isoform levels	0.00671486	99.565
16	86486037	A	G	-0.1079	0.0236	0.0691	4.83e-06	rs8051133	14729	GCST90274774	T-cell surface glycoprotein CD6 isoform levels	0.0014978	22.0927
22	37638221	C	G	0.1752	0.0376	0.9711	3.17e-06	rs35634144	14237	GCST90274774	T-cell surface glycoprotein CD6 isoform levels	0.0017229	25.4187
1	101804329	T	C	-0.2176	0.0471	0.9829	3.84e-06	rs61782461	14286	GCST90274775	CUB domain-containing protein 1 levels	0.00159167	23.4795
1	155197602	C	G	-0.0566	0.012	0.4028	2.4e-06	rs2990246	14286	GCST90274775	CUB domain-containing protein 1 levels	0.00154125	22.7345
2	148430383	A	G	-0.1093	0.0232	0.0652	2.46e-06	rs59872649	14734	GCST90274775	CUB domain-containing protein 1 levels	0.00145625	21.479
3	43423959	T	C	0.0757	0.0143	0.2607	1.2e-07	rs34027772	12403	GCST90274775	CUB domain-containing protein 1 levels	0.00220894	32.6053
3	45130725	T	C	-0.1738	0.0151	0.1811	1.18e-30	rs7618923	14286	GCST90274775	CUB domain-containing protein 1 levels	0.0089594	133.147
3	45187785	C	G	0.303	0.0146	0.8212	1.14e-95	rs2276862	14730	GCST90274775	CUB domain-containing protein 1 levels	0.0269607	408.08
3	58453757	T	C	-0.148	0.0312	0.0367	2.1e-06	rs35478654	14725	GCST90274775	CUB domain-containing protein 1 levels	0.00154875	22.8454
4	53951496	A	G	0.0895	0.0182	0.1339	8.76e-07	rs111476793	12790	GCST90274775	CUB domain-containing protein 1 levels	0.00185791	27.4142
5	2103391	C	G	-0.0781	0.0156	0.8283	5.55e-07	rs10044847	14719	GCST90274775	CUB domain-containing protein 1 levels	0.00173496	25.5969
5	72411335	A	G	-0.0738	0.0159	0.8367	3.46e-06	rs6452820	14286	GCST90274775	CUB domain-containing protein 1 levels	0.00148833	21.9528
6	32602396	T	C	-0.0933	0.0118	0.6505	2.64e-15	rs9272226	14733	GCST90274775	CUB domain-containing protein 1 levels	0.00395811	58.5267
6	162326838	A	T	0.0957	0.0197	0.0969	1.19e-06	rs118116993	14286	GCST90274775	CUB domain-containing protein 1 levels	0.00160293	23.6458
7	89774204	A	G	-0.2998	0.0599	0.0121	5.59e-07	rs573808300	11718	GCST90274775	CUB domain-containing protein 1 levels	0.00214878	31.7154
8	61937553	T	C	-0.0579	0.0119	0.6455	1.14e-06	rs6991332	14286	GCST90274775	CUB domain-containing protein 1 levels	0.00153426	22.6313
9	21413803	C	G	-0.0616	0.0114	0.5862	6.53e-08	rs10964983	14724	GCST90274775	CUB domain-containing protein 1 levels	0.00184089	27.1626
11	126188405	A	G	0.0816	0.0116	0.4097	2e-12	rs672806	14286	GCST90274775	CUB domain-containing protein 1 levels	0.00322069	47.5876
11	126261564	A	G	0.1221	0.0122	0.3187	1.4e-23	rs12290068	14726	GCST90274775	CUB domain-containing protein 1 levels	0.00647414	95.9724
13	84915900	A	G	0.0609	0.0128	0.7179	1.96e-06	rs17078000	14286	GCST90274775	CUB domain-containing protein 1 levels	0.00150221	22.1579
14	59010649	T	C	-0.0541	0.0118	0.6294	4.55e-06	rs28535751	14733	GCST90274775	CUB domain-containing protein 1 levels	0.00136539	20.137
16	46462357	C	G	0.3879	0.084	0.9894	3.88e-06	rs544425471	8827	GCST90274775	CUB domain-containing protein 1 levels	0.00315608	46.6298
16	79183747	A	T	-0.0658	0.0134	0.2312	9.09e-07	rs12928188	14715	GCST90274775	CUB domain-containing protein 1 levels	0.00153916	22.7037
17	38720826	T	C	-0.1323	0.0277	0.0513	1.79e-06	rs74811341	14734	GCST90274775	CUB domain-containing protein 1 levels	0.00170371	25.1351
18	19991319	A	C	0.0737	0.0144	0.7965	3.09e-07	rs7506429	14286	GCST90274775	CUB domain-containing protein 1 levels	0.00176082	25.9791
19	11270867	T	C	-0.0619	0.0125	0.7187	7.35e-07	rs4804148	14734	GCST90274775	CUB domain-containing protein 1 levels	0.00154928	22.8531
20	18761853	A	G	0.4557	0.0968	0.0265	2.51e-06	rs146583535	8372	GCST90274775	CUB domain-containing protein 1 levels	0.0107145	159.511
22	31852311	A	G	-0.1938	0.0409	0.9581	2.15e-06	rs191929998	9844	GCST90274775	CUB domain-containing protein 1 levels	0.00301552	44.5469
1	110474695	A	C	0.0775	0.0165	0.2211	2.64e-06	rs7538029	11335	GCST90274776	Macrophage colony-stimulating factor 1 levels	0.00206873	30.5314
1	110503296	T	C	0.1684	0.0118	0.4821	3.31e-46	rs17610659	14286	GCST90274776	Macrophage colony-stimulating factor 1 levels	0.0141611	211.561
1	179682087	A	G	0.1439	0.031	0.044	3.45e-06	rs142421172	12840	GCST90274776	Macrophage colony-stimulating factor 1 levels	0.00174206	25.7018
2	8775320	T	C	0.0944	0.0196	0.1197	1.46e-06	rs11685487	14286	GCST90274776	Macrophage colony-stimulating factor 1 levels	0.00187801	27.7114
2	27764122	T	C	0.0827	0.0173	0.1595	1.75e-06	rs116443177	12403	GCST90274776	Macrophage colony-stimulating factor 1 levels	0.00183375	27.057
2	140484970	A	G	-0.2277	0.0496	0.9815	4.42e-06	rs115370595	13799	GCST90274776	Macrophage colony-stimulating factor 1 levels	0.00188286	27.7831
3	1448327	T	G	0.1366	0.0284	0.0881	1.51e-06	rs534521503	9398	GCST90274776	Macrophage colony-stimulating factor 1 levels	0.00299816	44.2897
3	47239457	A	G	0.2087	0.0385	0.9696	5.93e-08	rs563284470	11720	GCST90274776	Macrophage colony-stimulating factor 1 levels	0.00256768	37.9142
3	115295680	A	G	0.0778	0.0168	0.853	3.64e-06	rs76421506	14286	GCST90274776	Macrophage colony-stimulating factor 1 levels	0.00151794	22.3903
3	171430935	T	G	-0.0914	0.02	0.8992	4.88e-06	rs74849049	14286	GCST90274776	Macrophage colony-stimulating factor 1 levels	0.0015144	22.3378
4	13713646	C	G	-0.1189	0.026	0.0697	4.81e-06	rs78652121	12838	GCST90274776	Macrophage colony-stimulating factor 1 levels	0.00183337	27.0514
5	78775099	C	G	0.0583	0.0122	0.3043	1.76e-06	rs10042665	14727	GCST90274776	Macrophage colony-stimulating factor 1 levels	0.0014391	21.2256
6	30075103	T	G	-0.075	0.0152	0.8323	8.05e-07	rs2523992	14734	GCST90274776	Macrophage colony-stimulating factor 1 levels	0.00157024	23.1628
12	58388232	C	G	-0.0601	0.0124	0.6484	1.25e-06	rs1605333	13237	GCST90274776	Macrophage colony-stimulating factor 1 levels	0.00164691	24.2958
14	58461604	T	C	-0.1225	0.0265	0.9466	3.79e-06	rs17734417	14723	GCST90274776	Macrophage colony-stimulating factor 1 levels	0.00151709	22.3776
14	78693608	A	G	0.1151	0.0239	0.936	1.47e-06	rs75869070	14715	GCST90274776	Macrophage colony-stimulating factor 1 levels	0.00158722	23.4137
16	60437963	T	C	-0.199	0.0414	0.0231	1.53e-06	rs72783071	14247	GCST90274776	Macrophage colony-stimulating factor 1 levels	0.0017873	26.3705
18	45546185	A	G	-0.0872	0.0185	0.8823	2.43e-06	rs7227917	14286	GCST90274776	Macrophage colony-stimulating factor 1 levels	0.00157927	23.2962
19	58875573	C	G	-0.1989	0.0435	0.0348	4.82e-06	rs117591817	14286	GCST90274776	Macrophage colony-stimulating factor 1 levels	0.00265764	39.246
1	102420542	A	G	-0.1244	0.0264	0.9481	2.45e-06	rs1536565	14735	GCST90274777	Cystatin D levels	0.00152297	22.4646
1	202185979	A	G	0.0579	0.0114	0.547	3.8e-07	rs930735	14734	GCST90274777	Cystatin D levels	0.00166139	24.5097
2	62640887	T	G	0.0701	0.0141	0.7748	6.64e-07	rs13397003	14732	GCST90274777	Cystatin D levels	0.00171484	25.2996
2	233853187	A	G	0.0607	0.0126	0.2813	1.45e-06	rs72980022	14721	GCST90274777	Cystatin D levels	0.00148979	21.9743
4	23899510	A	G	0.0545	0.0117	0.4095	3.19e-06	rs13127297	14730	GCST90274777	Cystatin D levels	0.00143647	21.1868
5	59193431	A	C	0.0548	0.0119	0.4071	4.12e-06	rs150547	14288	GCST90274777	Cystatin D levels	0.00144969	21.382
5	96079646	T	C	0.3373	0.0676	0.0111	6.05e-07	rs139918398	13457	GCST90274777	Cystatin D levels	0.00249769	36.878
5	109366574	T	C	0.073	0.0156	0.8152	2.88e-06	rs79359257	14288	GCST90274777	Cystatin D levels	0.00160562	23.6856
5	134512655	T	C	0.059	0.0118	0.3955	5.73e-07	rs9327707	14710	GCST90274777	Cystatin D levels	0.00166447	24.5552
6	7051402	A	G	0.0885	0.0191	0.8624	3.6e-06	rs3889401	11759	GCST90274777	Cystatin D levels	0.00185885	27.4281
6	146809314	A	G	0.1194	0.0234	0.0762	3.35e-07	rs62436191	14288	GCST90274777	Cystatin D levels	0.00200711	29.6202
6	168345756	A	G	0.0537	0.0115	0.4261	3.02e-06	rs9455923	14734	GCST90274777	Cystatin D levels	0.00141035	20.8009
8	11713852	A	G	-0.0558	0.0121	0.6302	4e-06	rs17154027	14288	GCST90274777	Cystatin D levels	0.00145125	21.4051
8	56143053	T	C	0.057	0.0122	0.6482	2.98e-06	rs4507745	13866	GCST90274777	Cystatin D levels	0.00148178	21.8561
9	109490400	T	C	0.0558	0.0119	0.5837	2.74e-06	rs962720	14287	GCST90274777	Cystatin D levels	0.00151319	22.3201
11	21963583	A	G	0.3276	0.0691	0.0089	2.13e-06	rs140505821	13381	GCST90274777	Cystatin D levels	0.00189333	27.9378
11	34495358	A	C	-0.094	0.0172	0.1273	4.63e-08	rs4756151	14736	GCST90274777	Cystatin D levels	0.00196327	28.9719
11	34860199	T	C	0.0702	0.0118	0.3671	2.7e-09	rs12294339	14726	GCST90274777	Cystatin D levels	0.00228994	33.8036
12	11058117	T	C	0.1674	0.013	0.7421	6.07e-38	rs11054069	14724	GCST90274777	Cystatin D levels	0.0107264	159.692
12	31381343	T	C	0.1016	0.0213	0.0812	1.84e-06	rs141192864	14728	GCST90274777	Cystatin D levels	0.00154026	22.72
12	117050587	A	G	-0.0574	0.0117	0.4935	9.3e-07	rs4766797	14288	GCST90274777	Cystatin D levels	0.0016471	24.2985
15	63639644	T	G	0.079	0.0115	0.4609	6.44e-12	rs67020211	14734	GCST90274777	Cystatin D levels	0.00310142	45.8198
18	3479423	T	C	-0.0654	0.0134	0.3077	1.06e-06	rs60586299	14288	GCST90274777	Cystatin D levels	0.00182225	26.8871
18	24286681	T	C	0.0568	0.0119	0.6369	1.81e-06	rs470841	14736	GCST90274777	Cystatin D levels	0.00149219	22.0098
19	49206145	C	G	0.0845	0.0115	0.4441	2.01e-13	rs516316	14734	GCST90274777	Cystatin D levels	0.0035255	52.1073
20	23541754	T	C	-0.3099	0.0383	0.968	5.9e-16	rs188169560	11979	GCST90274777	Cystatin D levels	0.00594975	88.1524
20	23756613	A	G	0.3549	0.0117	0.3939	1e-200	rs4640452	14288	GCST90274777	Cystatin D levels	0.0601412	942.439
20	23900945	T	C	-0.2278	0.018	0.8749	1.04e-36	rs1797042	14288	GCST90274777	Cystatin D levels	0.0113593	169.223
20	23929099	T	C	0.5656	0.0476	0.0233	1.46e-32	rs112961631	12148	GCST90274777	Cystatin D levels	0.0145602	217.61
20	24071731	T	C	-0.2583	0.0447	0.9784	7.54e-09	rs141179525	14735	GCST90274777	Cystatin D levels	0.00282	41.6504
20	24298968	A	G	0.2365	0.0474	0.9818	6.06e-07	rs6083489	14288	GCST90274777	Cystatin D levels	0.00199888	29.4985
20	51363052	A	C	0.1098	0.0237	0.0675	3.61e-06	rs697699	14288	GCST90274777	Cystatin D levels	0.0015177	22.3867
21	18049996	T	C	-0.0572	0.0119	0.6243	1.53e-06	rs7275493	14727	GCST90274777	Cystatin D levels	0.00153482	22.6395
22	37630079	A	G	-0.2516	0.0532	0.983	2.25e-06	rs77121303	13383	GCST90274777	Cystatin D levels	0.0021157	31.2261
1	6532317	A	G	-0.1881	0.0405	0.9747	3.41e-06	rs114359340	13651	GCST90274778	Fractalkine levels	0.00174501	25.7455
1	172099857	A	G	-0.1436	0.0304	0.0402	2.32e-06	rs77915710	14742	GCST90274778	Fractalkine levels	0.00159128	23.4737
2	44117788	C	G	-0.1191	0.0248	0.9355	1.57e-06	rs111472651	14728	GCST90274778	Fractalkine levels	0.00171182	25.2549
2	113835522	A	G	-0.0675	0.0126	0.5568	8.45e-08	rs11682107	12412	GCST90274778	Fractalkine levels	0.00224873	33.1939
3	1260482	C	G	-0.0569	0.012	0.3525	2.12e-06	rs1976172	14732	GCST90274778	Fractalkine levels	0.00147793	21.7991
3	39307162	A	G	0.0941	0.0154	0.1671	9.94e-10	rs3732378	14740	GCST90274778	Fractalkine levels	0.00246478	36.391
3	70136592	T	G	0.0633	0.0122	0.3327	2.12e-07	rs35026817	14740	GCST90274778	Fractalkine levels	0.00177914	26.2499
4	179539497	A	G	0.1479	0.0301	0.9343	8.94e-07	rs980364	9902	GCST90274778	Fractalkine levels	0.00268546	39.6579
4	187139939	A	G	-0.0582	0.0114	0.4914	3.3e-07	rs12331618	14729	GCST90274778	Fractalkine levels	0.00169312	24.9785
5	120396066	T	C	-0.0903	0.0193	0.89	2.89e-06	rs13167439	14295	GCST90274778	Fractalkine levels	0.00159657	23.5519
5	176839890	T	G	-0.0681	0.0128	0.274	1.04e-07	rs2731674	14740	GCST90274778	Fractalkine levels	0.00184506	27.2243
6	31351764	T	C	-0.0589	0.0117	0.6177	4.8e-07	rs2442752	14743	GCST90274778	Fractalkine levels	0.00163849	24.1712
6	32418018	T	C	-0.0811	0.012	0.651	1.4e-11	rs6937696	14742	GCST90274778	Fractalkine levels	0.00298867	44.1491
7	30524015	A	T	0.0597	0.012	0.4243	6.52e-07	rs2736723	14295	GCST90274778	Fractalkine levels	0.0017412	25.6891
8	26741279	A	G	0.1968	0.0424	0.9744	3.46e-06	rs56397903	14743	GCST90274778	Fractalkine levels	0.00193222	28.5129
9	88885541	A	C	-0.2404	0.0512	0.981	2.66e-06	rs571946532	11768	GCST90274778	Fractalkine levels	0.00215438	31.7982
9	136155000	T	C	-0.1145	0.0166	0.1884	5.29e-12	rs635634	11792	GCST90274778	Fractalkine levels	0.00400926	59.286
12	41381284	A	C	0.0563	0.012	0.6601	2.71e-06	rs712137	14737	GCST90274778	Fractalkine levels	0.00142235	20.9783
12	79905558	A	C	0.0792	0.0158	0.1687	5.37e-07	rs10778675	14295	GCST90274778	Fractalkine levels	0.00175935	25.9574
14	85801666	T	G	-0.2257	0.0491	0.979	4.29e-06	rs530057572	12127	GCST90274778	Fractalkine levels	0.00209457	30.9136
15	85657494	A	G	-0.1996	0.0432	0.0224	3.83e-06	rs117698194	13859	GCST90274778	Fractalkine levels	0.00174486	25.7432
16	57167230	A	G	-0.1511	0.027	0.9463	2.19e-08	rs8052631	14295	GCST90274778	Fractalkine levels	0.0023204	34.2543
16	57412802	C	G	0.2041	0.0118	0.424	4.99e-67	rs671623	14295	GCST90274778	Fractalkine levels	0.0203472	305.898
16	57508595	T	C	0.1129	0.0244	0.9372	3.71e-06	rs55896747	14734	GCST90274778	Fractalkine levels	0.00150041	22.1312
20	52569781	C	G	0.2442	0.0529	0.9812	3.91e-06	rs73137770	13808	GCST90274778	Fractalkine levels	0.00220007	32.4741
1	159176831	T	C	0.0661	0.0119	0.3809	2.78e-08	rs863004	14722	GCST90274779	C-X-C motif chemokine 1 levels	0.00206065	30.412
4	59689961	A	G	-0.0538	0.0117	0.5637	4.26e-06	rs2122155	14717	GCST90274779	C-X-C motif chemokine 1 levels	0.00142373	20.9986
4	74717663	T	C	0.5003	0.0824	0.0138	1.27e-09	rs565208061	8911	GCST90274779	C-X-C motif chemokine 1 levels	0.00681295	101.029
4	74738469	T	C	-0.3134	0.0134	0.7638	5.65e-121	rs1366946	14730	GCST90274779	C-X-C motif chemokine 1 levels	0.0354395	541.13
4	84005961	T	C	-0.186	0.0407	0.9588	4.88e-06	rs62311721	14288	GCST90274779	C-X-C motif chemokine 1 levels	0.00273326	40.3658
6	54641812	A	G	-0.1047	0.0206	0.8675	3.72e-07	rs77914035	10893	GCST90274779	C-X-C motif chemokine 1 levels	0.00252005	37.209
9	4396102	C	G	0.0822	0.0179	0.1691	4.39e-06	rs67797811	14288	GCST90274779	C-X-C motif chemokine 1 levels	0.00189874	28.0179
10	65297720	A	C	0.0648	0.0126	0.321	2.71e-07	rs12770839	14724	GCST90274779	C-X-C motif chemokine 1 levels	0.00183044	27.0081
11	20486401	A	G	0.123	0.0267	0.067	4.09e-06	rs10734292	11776	GCST90274779	C-X-C motif chemokine 1 levels	0.00189146	27.9102
13	37854253	T	C	-0.365	0.0779	0.0146	2.79e-06	rs4474574	9555	GCST90274779	C-X-C motif chemokine 1 levels	0.00383337	56.6752
15	81240669	A	G	-0.1443	0.0312	0.0405	3.75e-06	rs2280441	14735	GCST90274779	C-X-C motif chemokine 1 levels	0.00161831	23.8732
19	14808453	A	G	0.0583	0.0127	0.3161	4.42e-06	rs11880837	14288	GCST90274779	C-X-C motif chemokine 1 levels	0.00146955	21.6754
21	39102421	C	G	-0.0564	0.012	0.3876	2.6e-06	rs2835916	14735	GCST90274779	C-X-C motif chemokine 1 levels	0.00151011	22.2745
22	16564036	A	G	0.0976	0.0208	0.3429	2.7e-06	rs188111670	7743	GCST90274779	C-X-C motif chemokine 1 levels	0.00429268	63.4952
1	44566391	A	G	-0.1609	0.0336	0.9671	1.68e-06	rs112202639	14744	GCST90274780	C-X-C motif chemokine 10 levels	0.00164744	24.3035
2	3891773	A	G	0.0592	0.0127	0.7042	3.14e-06	rs1563171	14740	GCST90274780	C-X-C motif chemokine 10 levels	0.00146005	21.5351
2	14400474	T	C	0.0536	0.0115	0.4864	3.15e-06	rs12476448	14737	GCST90274780	C-X-C motif chemokine 10 levels	0.00143542	21.1712
3	54104178	T	G	-0.0879	0.0182	0.1209	1.37e-06	rs12629593	14744	GCST90274780	C-X-C motif chemokine 10 levels	0.00164238	24.2287
4	76808216	T	C	-0.6096	0.0619	0.9892	6.98e-23	rs72651343	14257	GCST90274780	C-X-C motif chemokine 10 levels	0.00794013	117.878
4	76910673	T	C	-0.5186	0.042	0.9732	5.02e-35	rs115140093	14744	GCST90274780	C-X-C motif chemokine 10 levels	0.0140292	209.562
4	77175245	T	C	0.0977	0.0136	0.246	6.78e-13	rs12646113	14743	GCST90274780	C-X-C motif chemokine 10 levels	0.003541	52.3371
4	112904535	A	G	0.1089	0.0209	0.0979	1.88e-07	rs72682331	14731	GCST90274780	C-X-C motif chemokine 10 levels	0.00209471	30.9156
6	31377978	T	C	0.1095	0.0196	0.1048	2.31e-08	rs2523495	14743	GCST90274780	C-X-C motif chemokine 10 levels	0.00224978	33.2094
6	32516855	T	C	-0.2991	0.0606	0.9813	7.99e-07	rs71534595	11719	GCST90274780	C-X-C motif chemokine 10 levels	0.00328327	48.5152
6	88557407	A	G	-0.0582	0.0121	0.6254	1.51e-06	rs12174864	14295	GCST90274780	C-X-C motif chemokine 10 levels	0.00158709	23.4118
7	3425301	T	C	-0.1765	0.0375	0.0284	2.52e-06	rs12155428	14733	GCST90274780	C-X-C motif chemokine 10 levels	0.0017192	25.3639
8	62003730	A	G	-0.0789	0.0164	0.2555	1.5e-06	rs2349689	14296	GCST90274780	C-X-C motif chemokine 10 levels	0.00236832	34.9634
9	4150061	C	G	-0.2858	0.062	0.012	4.03e-06	rs143796249	14296	GCST90274780	C-X-C motif chemokine 10 levels	0.00193684	28.5811
9	84196490	T	C	-0.0548	0.0119	0.4567	4.12e-06	rs10481754	14296	GCST90274780	C-X-C motif chemokine 10 levels	0.00149026	21.9813
10	1845059	T	C	-0.0567	0.0119	0.5587	1.89e-06	rs4367871	14296	GCST90274780	C-X-C motif chemokine 10 levels	0.00158529	23.3852
10	78705575	A	C	-0.0698	0.015	0.2969	3.27e-06	rs12779465	11768	GCST90274780	C-X-C motif chemokine 10 levels	0.00203408	30.019
11	73731422	A	G	0.1175	0.025	0.929	2.6e-06	rs55732300	14730	GCST90274780	C-X-C motif chemokine 10 levels	0.00182129	26.8729
12	68597086	A	G	-0.06	0.013	0.7036	3.92e-06	rs741344	14296	GCST90274780	C-X-C motif chemokine 10 levels	0.00150154	22.1479
12	111884608	T	C	0.1138	0.0131	0.4756	3.72e-18	rs3184504	11793	GCST90274780	C-X-C motif chemokine 10 levels	0.0064598	95.7585
15	80065337	A	G	-0.0546	0.0118	0.5648	3.71e-06	rs1077965	14731	GCST90274780	C-X-C motif chemokine 10 levels	0.00146554	21.6162
19	10427721	A	T	-0.1358	0.0294	0.0495	3.86e-06	rs74956615	13671	GCST90274780	C-X-C motif chemokine 10 levels	0.00173535	25.6027
19	11270867	T	C	-0.0629	0.013	0.7227	1.31e-06	rs4804148	14744	GCST90274780	C-X-C motif chemokine 10 levels	0.00158577	23.3923
22	50774821	T	C	-0.1841	0.0376	0.9688	9.77e-07	rs150519056	13661	GCST90274780	C-X-C motif chemokine 10 levels	0.00204893	30.2385
1	26395741	A	G	-0.0777	0.0165	0.1703	2.49e-06	rs60141220	13221	GCST90274781	C-X-C motif chemokine 11 levels	0.00170611	25.1706
3	188015332	C	G	0.2674	0.0518	0.9763	2.44e-07	rs62291421	12305	GCST90274781	C-X-C motif chemokine 11 levels	0.00330891	48.8954
4	76916146	A	G	-0.1724	0.0118	0.6041	2.42e-48	rs6827617	14718	GCST90274781	C-X-C motif chemokine 11 levels	0.0142167	212.403
4	77130802	A	G	0.1821	0.0378	0.0278	1.45e-06	rs59148364	14721	GCST90274781	C-X-C motif chemokine 11 levels	0.00179246	26.4468
4	77374393	T	C	-0.1975	0.0427	0.0216	3.74e-06	rs116470923	14736	GCST90274781	C-X-C motif chemokine 11 levels	0.00164867	24.3217
4	134362360	T	C	-0.0976	0.0209	0.0892	3.01e-06	rs112884138	14728	GCST90274781	C-X-C motif chemokine 11 levels	0.00154781	22.8315
5	18009856	A	G	0.1535	0.0326	0.9608	2.49e-06	rs72747175	14730	GCST90274781	C-X-C motif chemokine 11 levels	0.00177487	26.1867
6	32011678	A	G	-0.2236	0.047	0.9724	1.96e-06	rs2894233	11917	GCST90274781	C-X-C motif chemokine 11 levels	0.00268366	39.6313
6	89498971	A	G	-0.0973	0.0185	0.1651	1.44e-07	rs72925566	11337	GCST90274781	C-X-C motif chemokine 11 levels	0.00260998	38.5404
6	154177484	T	C	-0.0773	0.0164	0.165	2.44e-06	rs7750544	13644	GCST90274781	C-X-C motif chemokine 11 levels	0.00164649	24.2895
7	101594247	T	C	0.5352	0.0705	0.0084	3.16e-14	rs75612655	12935	GCST90274781	C-X-C motif chemokine 11 levels	0.00477175	70.6153
7	157911633	A	C	-0.1445	0.0314	0.951	4.19e-06	rs111787182	13224	GCST90274781	C-X-C motif chemokine 11 levels	0.001946	28.7165
8	70982905	T	C	0.1082	0.0214	0.9152	4.28e-07	rs78632565	14722	GCST90274781	C-X-C motif chemokine 11 levels	0.00181717	26.8121
8	96176796	T	C	0.1175	0.025	0.9321	2.6e-06	rs7009937	14288	GCST90274781	C-X-C motif chemokine 11 levels	0.00174758	25.7835
10	17590681	T	C	0.0901	0.019	0.1188	2.12e-06	rs4748380	14732	GCST90274781	C-X-C motif chemokine 11 levels	0.00169969	25.0757
10	64948684	T	C	-0.0815	0.0127	0.6875	1.39e-10	rs10733789	14287	GCST90274781	C-X-C motif chemokine 11 levels	0.00285409	42.1554
10	104343428	A	C	-0.0646	0.0124	0.3172	1.89e-07	rs7475335	14735	GCST90274781	C-X-C motif chemokine 11 levels	0.00180768	26.6717
11	22351553	A	G	-0.1162	0.025	0.9044	3.35e-06	rs111848253	11538	GCST90274781	C-X-C motif chemokine 11 levels	0.00233486	34.4683
11	83554112	A	G	0.0609	0.0121	0.6028	4.83e-07	rs10898158	14288	GCST90274781	C-X-C motif chemokine 11 levels	0.00177602	26.2037
12	111884608	T	C	0.1236	0.0132	0.4764	7.7e-21	rs3184504	11785	GCST90274781	C-X-C motif chemokine 11 levels	0.00762146	113.111
14	30090297	A	C	0.1254	0.0274	0.1092	4.72e-06	rs529862022	10894	GCST90274781	C-X-C motif chemokine 11 levels	0.00305934	45.1962
14	50775476	A	G	0.0571	0.012	0.4282	1.95e-06	rs12433317	14288	GCST90274781	C-X-C motif chemokine 11 levels	0.00159659	23.5522
17	34335694	T	C	-0.0882	0.0182	0.1205	1.26e-06	rs7222922	14726	GCST90274781	C-X-C motif chemokine 11 levels	0.00164888	24.3249
20	4795382	A	G	-0.0599	0.0131	0.6525	4.82e-06	rs2245786	14721	GCST90274781	C-X-C motif chemokine 11 levels	0.00162712	24.0032
20	17839484	A	G	-0.3323	0.0684	0.0117	1.18e-06	rs191536201	11194	GCST90274781	C-X-C motif chemokine 11 levels	0.00255367	37.7068
1	211477063	T	C	0.2082	0.042	0.0209	7.15e-07	rs4279906	14717	GCST90274782	C-X-C motif chemokine 5 levels	0.00177405	26.1746
3	56874033	A	G	-0.0768	0.0137	0.7593	2.07e-08	rs7636889	14733	GCST90274782	C-X-C motif chemokine 5 levels	0.00215597	31.8217
3	183850210	A	G	0.1844	0.0377	0.0265	1e-06	rs146553494	14733	GCST90274782	C-X-C motif chemokine 5 levels	0.00175442	25.8845
4	6891435	A	G	0.0769	0.0153	0.1845	5e-07	rs11734099	14731	GCST90274782	C-X-C motif chemokine 5 levels	0.00177952	26.2555
4	74863997	T	C	0.5063	0.0181	0.1127	3.52e-172	rs425535	14731	GCST90274782	C-X-C motif chemokine 5 levels	0.0512673	795.866
4	74880852	T	G	-0.1721	0.0276	0.0605	4.5e-10	rs79649467	14288	GCST90274782	C-X-C motif chemokine 5 levels	0.00336701	49.7568
6	54641812	A	G	-0.1174	0.0206	0.8675	1.2e-08	rs77914035	10893	GCST90274782	C-X-C motif chemokine 5 levels	0.00316848	46.8138
6	76351999	C	G	0.0631	0.013	0.2784	1.21e-06	rs2647400	14734	GCST90274782	C-X-C motif chemokine 5 levels	0.00159976	23.599
8	106581528	A	T	-0.1058	0.0135	0.7312	4.61e-15	rs6993770	14288	GCST90274782	C-X-C motif chemokine 5 levels	0.00440014	65.0917
8	144554731	T	C	0.0675	0.0147	0.2492	4.39e-06	rs2004100	13224	GCST90274782	C-X-C motif chemokine 5 levels	0.00170494	25.1533
9	100684757	A	G	-0.0619	0.0121	0.6436	3.13e-07	rs3183927	14725	GCST90274782	C-X-C motif chemokine 5 levels	0.00175778	25.9342
9	136939992	A	C	-0.1132	0.0156	0.3353	3.97e-13	rs10821552	9841	GCST90274782	C-X-C motif chemokine 5 levels	0.00571192	84.6084
10	65077994	C	G	-0.1734	0.0117	0.5834	1.08e-49	rs7090111	14735	GCST90274782	C-X-C motif chemokine 5 levels	0.0146155	218.45
13	53109423	A	G	-0.1474	0.0322	0.9544	4.7e-06	rs140828666	12401	GCST90274782	C-X-C motif chemokine 5 levels	0.00189113	27.9053
16	88582345	A	G	-0.19	0.0385	0.0309	8.01e-07	rs59312158	13672	GCST90274782	C-X-C motif chemokine 5 levels	0.00216204	31.9116
19	14764810	A	G	-0.0601	0.0127	0.2925	2.22e-06	rs10403201	14730	GCST90274782	C-X-C motif chemokine 5 levels	0.00149497	22.0508
1	159175354	A	G	0.0816	0.0115	0.5554	1.29e-12	rs12075	14741	GCST90274783	C-X-C motif chemokine 6 levels	0.00328841	48.5915
1	211457870	T	G	-0.215	0.0457	0.9774	2.54e-06	rs4951518	11323	GCST90274783	C-X-C motif chemokine 6 levels	0.00204215	30.1383
1	222149663	T	C	-0.1603	0.0351	0.039	4.95e-06	rs184103539	12841	GCST90274783	C-X-C motif chemokine 6 levels	0.00192613	28.4228
4	74594043	A	G	-0.392	0.0119	0.594	1e-200	rs10031141	14296	GCST90274783	C-X-C motif chemokine 6 levels	0.0741164	1178.97
4	74745550	A	T	0.1179	0.0138	0.2293	1.3e-17	rs10021230	14744	GCST90274783	C-X-C motif chemokine 6 levels	0.004913	72.716
6	154000019	T	C	-0.0919	0.0193	0.1328	1.92e-06	rs9371716	12412	GCST90274783	C-X-C motif chemokine 6 levels	0.00194526	28.7057
8	93838957	A	G	-0.3831	0.0799	0.0074	1.63e-06	rs182381042	12935	GCST90274783	C-X-C motif chemokine 6 levels	0.00215606	31.823
9	86683575	T	G	0.0625	0.0134	0.5188	3.1e-06	rs4877818	11538	GCST90274783	C-X-C motif chemokine 6 levels	0.00195036	28.7811
10	35485924	A	T	0.3432	0.0692	0.9894	7.07e-07	rs574432935	12778	GCST90274783	C-X-C motif chemokine 6 levels	0.0024706	36.4771
12	111884608	T	C	0.0679	0.0131	0.4766	2.18e-07	rs3184504	11793	GCST90274783	C-X-C motif chemokine 6 levels	0.00230016	33.9548
14	89402542	T	G	0.0605	0.0131	0.715	3.87e-06	rs34080302	14296	GCST90274783	C-X-C motif chemokine 6 levels	0.00149173	22.0031
16	2222286	T	C	0.1285	0.0272	0.0649	2.31e-06	rs11547311	13232	GCST90274783	C-X-C motif chemokine 6 levels	0.00200419	29.577
21	39099887	C	G	0.1897	0.0415	0.0242	4.85e-06	rs117109857	14743	GCST90274783	C-X-C motif chemokine 6 levels	0.00169958	25.074
22	35739167	A	C	-0.3485	0.0719	0.9837	1.25e-06	rs377588320	10271	GCST90274783	C-X-C motif chemokine 6 levels	0.00389481	57.587
1	3823464	T	G	0.6177	0.1287	0.0057	1.59e-06	rs192119373	8829	GCST90274784	C-X-C motif chemokine 9 levels	0.00432491	63.974
1	161608256	T	C	-0.0645	0.0137	0.4962	2.5e-06	rs4047522	11760	GCST90274784	C-X-C motif chemokine 9 levels	0.00208	30.6982
2	86977227	T	G	-0.2245	0.0488	0.981	4.22e-06	rs114033894	14287	GCST90274784	C-X-C motif chemokine 9 levels	0.00187882	27.7234
2	204754353	T	C	0.057	0.0118	0.5214	1.36e-06	rs7600322	13849	GCST90274784	C-X-C motif chemokine 9 levels	0.00162152	23.9206
2	242665455	A	G	0.0915	0.02	0.1125	4.76e-06	rs35435997	12791	GCST90274784	C-X-C motif chemokine 9 levels	0.00167183	24.664
3	151541803	A	G	-0.0834	0.0176	0.1182	2.15e-06	rs62272916	14710	GCST90274784	C-X-C motif chemokine 9 levels	0.00144994	21.3857
4	76930776	A	C	-0.1419	0.0128	0.2629	1.47e-28	rs4241577	14724	GCST90274784	C-X-C motif chemokine 9 levels	0.0078039	115.84
4	160574480	T	C	0.1546	0.0332	0.0336	3.21e-06	rs80348644	14734	GCST90274784	C-X-C motif chemokine 9 levels	0.00155219	22.8962
5	19287867	T	C	0.0728	0.0154	0.1625	2.28e-06	rs145607633	14287	GCST90274784	C-X-C motif chemokine 9 levels	0.00144255	21.2766
6	31269173	A	G	-0.0605	0.0115	0.4075	1.43e-07	rs9366778	14735	GCST90274784	C-X-C motif chemokine 9 levels	0.00176749	26.0777
6	31423412	A	G	-0.1603	0.0342	0.0378	2.77e-06	rs181816009	11985	GCST90274784	C-X-C motif chemokine 9 levels	0.00186919	27.581
6	161088918	A	C	-0.0805	0.0144	0.1958	2.27e-08	rs783149	14287	GCST90274784	C-X-C motif chemokine 9 levels	0.00204079	30.1182
6	161256529	A	G	-0.1452	0.0197	0.098	1.7e-13	rs12191307	14287	GCST90274784	C-X-C motif chemokine 9 levels	0.00372731	55.1012
7	29049949	A	G	0.0562	0.0119	0.6566	2.33e-06	rs656739	14735	GCST90274784	C-X-C motif chemokine 9 levels	0.00142431	21.0071
7	48859798	T	C	0.2705	0.0551	0.9851	9.14e-07	rs142119726	13800	GCST90274784	C-X-C motif chemokine 9 levels	0.00214798	31.7036
10	107966626	A	G	-0.0758	0.0158	0.1611	1.61e-06	rs61875680	14287	GCST90274784	C-X-C motif chemokine 9 levels	0.00155301	22.9083
12	111884608	T	C	0.1008	0.013	0.4744	8.92e-15	rs3184504	11784	GCST90274784	C-X-C motif chemokine 9 levels	0.005067	75.0069
12	129186447	T	C	-0.0675	0.0146	0.5684	3.78e-06	rs10744384	10893	GCST90274784	C-X-C motif chemokine 9 levels	0.00223549	32.9981
14	74739091	A	T	-0.0574	0.0115	0.5236	6e-07	rs7149776	14286	GCST90274784	C-X-C motif chemokine 9 levels	0.00164371	24.2484
16	1803589	T	C	0.1861	0.0385	0.028	1.34e-06	rs182152471	13667	GCST90274784	C-X-C motif chemokine 9 levels	0.00188515	27.817
16	79431853	C	G	-0.157	0.0343	0.9683	4.71e-06	rs4888966	14287	GCST90274784	C-X-C motif chemokine 9 levels	0.00151321	22.3203
19	10427721	A	T	-0.1309	0.0286	0.049	4.72e-06	rs74956615	13662	GCST90274784	C-X-C motif chemokine 9 levels	0.00159693	23.5572
20	2538467	A	C	0.2792	0.059	0.0133	2.22e-06	rs73606147	13379	GCST90274784	C-X-C motif chemokine 9 levels	0.00204596	30.1947
20	20119931	A	C	-0.115	0.0244	0.9336	2.44e-06	rs62200304	14287	GCST90274784	C-X-C motif chemokine 9 levels	0.00163966	24.1886
21	18734554	A	G	0.1821	0.0391	0.9758	3.2e-06	rs73194812	14730	GCST90274784	C-X-C motif chemokine 9 levels	0.00156612	23.1021
21	45024252	T	C	-0.0588	0.0126	0.5804	3.06e-06	rs73367822	11760	GCST90274784	C-X-C motif chemokine 9 levels	0.00168402	24.8441
2	41864408	T	C	-0.0591	0.0125	0.4361	2.27e-06	rs10191831	12403	GCST90274785	Delta and Notch-like epidermal growth factor-related receptor levels	0.00171788	25.3445
2	230256586	A	G	0.1016	0.0117	0.5359	3.83e-18	rs207671	14287	GCST90274785	Delta and Notch-like epidermal growth factor-related receptor levels	0.00513467	76.0138
2	230309360	T	G	0.132	0.0132	0.7027	1.52e-23	rs35032874	14287	GCST90274785	Delta and Notch-like epidermal growth factor-related receptor levels	0.00728019	108.009
2	230596917	A	T	0.213	0.0123	0.6507	3.5e-67	rs62193248	14287	GCST90274785	Delta and Notch-like epidermal growth factor-related receptor levels	0.0206238	310.144
3	139639117	T	C	-0.0652	0.0142	0.7033	4.4e-06	rs9289590	12404	GCST90274785	Delta and Notch-like epidermal growth factor-related receptor levels	0.00177412	26.1757
4	103188709	T	C	0.1066	0.0233	0.0697	4.76e-06	rs13107325	14732	GCST90274785	Delta and Notch-like epidermal growth factor-related receptor levels	0.00147367	21.7362
7	152385669	C	G	-0.1281	0.0274	0.942	2.94e-06	rs117343254	14287	GCST90274785	Delta and Notch-like epidermal growth factor-related receptor levels	0.00179311	26.4564
11	119661317	C	G	0.0808	0.0175	0.1236	3.89e-06	rs10892466	14732	GCST90274785	Delta and Notch-like epidermal growth factor-related receptor levels	0.0014144	20.8609
12	31458615	T	C	-0.2481	0.0537	0.0138	3.84e-06	rs116179073	13800	GCST90274785	Delta and Notch-like epidermal growth factor-related receptor levels	0.00167544	24.7172
14	69282887	T	C	0.0528	0.0112	0.4849	2.43e-06	rs194746	14723	GCST90274785	Delta and Notch-like epidermal growth factor-related receptor levels	0.00139265	20.5395
14	95752666	T	C	0.0879	0.0186	0.1139	2.29e-06	rs75685422	14287	GCST90274785	Delta and Notch-like epidermal growth factor-related receptor levels	0.0015596	23.0057
17	47247257	T	C	0.0918	0.0184	0.1074	6.07e-07	rs28689968	14733	GCST90274785	Delta and Notch-like epidermal growth factor-related receptor levels	0.00161576	23.8354
18	3722038	A	G	-0.0664	0.0142	0.2533	2.92e-06	rs1133851	14286	GCST90274785	Delta and Notch-like epidermal growth factor-related receptor levels	0.00166781	24.6046
21	28101979	T	G	0.0718	0.0152	0.1718	2.32e-06	rs9967959	14731	GCST90274785	Delta and Notch-like epidermal growth factor-related receptor levels	0.00146702	21.6381
21	42536246	C	G	0.0757	0.0129	0.289	4.41e-09	rs6517655	14287	GCST90274785	Delta and Notch-like epidermal growth factor-related receptor levels	0.00235499	34.7662
21	42619544	A	C	0.0576	0.0118	0.3578	1.05e-06	rs2837988	14733	GCST90274785	Delta and Notch-like epidermal growth factor-related receptor levels	0.0015247	22.4901
1	153337943	A	G	-0.1726	0.0137	0.2623	2.15e-36	rs3014874	14294	GCST90274786	Protein S100-A12 levels	0.0115289	171.779
1	153390202	T	G	0.1501	0.0194	0.1069	1.02e-14	rs61803119	14295	GCST90274786	Protein S100-A12 levels	0.00430199	63.6334
1	245480237	C	G	-0.1188	0.0258	0.0622	4.13e-06	rs59538998	14295	GCST90274786	Protein S100-A12 levels	0.00164651	24.2897
2	125135589	T	C	-0.0622	0.0133	0.7266	2.92e-06	rs13384799	14295	GCST90274786	Protein S100-A12 levels	0.00153711	22.6734
3	152573197	T	C	-0.0936	0.0203	0.0955	4.01e-06	rs56268787	14737	GCST90274786	Protein S100-A12 levels	0.00151354	22.3252
3	174824333	A	C	0.194	0.0423	0.0217	4.51e-06	rs150015576	14740	GCST90274786	Protein S100-A12 levels	0.00159796	23.5724
4	12920594	T	C	-0.0604	0.0119	0.613	3.86e-07	rs2056031	14739	GCST90274786	Protein S100-A12 levels	0.00173091	25.5371
7	75133433	A	C	0.3059	0.0665	0.983	4.22e-06	rs191808657	12412	GCST90274786	Protein S100-A12 levels	0.00312746	46.2057
8	123985708	A	G	0.0555	0.0118	0.5633	2.56e-06	rs3802266	14740	GCST90274786	Protein S100-A12 levels	0.00151544	22.3533
11	31879143	A	G	-0.2529	0.0534	0.0156	2.18e-06	rs78800546	14295	GCST90274786	Protein S100-A12 levels	0.00196437	28.9882
12	96571503	T	C	0.1884	0.0407	0.0246	3.67e-06	rs112956934	14737	GCST90274786	Protein S100-A12 levels	0.00170337	25.1301
14	59990514	T	C	-0.1396	0.0293	0.9492	1.89e-06	rs112988802	12851	GCST90274786	Protein S100-A12 levels	0.00187941	27.7321
16	4602209	A	G	0.1806	0.0345	0.0379	1.65e-07	rs147302029	13649	GCST90274786	Protein S100-A12 levels	0.00237862	35.1158
19	4247567	C	G	0.0865	0.0183	0.191	2.28e-06	rs138439507	11537	GCST90274786	Protein S100-A12 levels	0.0023123	34.1345
20	43028037	A	G	-0.0583	0.0123	0.3511	2.14e-06	rs2425640	14741	GCST90274786	Protein S100-A12 levels	0.00154873	22.8451
22	17406250	T	C	0.2064	0.0425	0.0239	1.19e-06	rs55783131	14728	GCST90274786	Protein S100-A12 levels	0.00198766	29.3325
22	18032226	A	G	0.0617	0.0125	0.6296	7.97e-07	rs174344	14295	GCST90274786	Protein S100-A12 levels	0.00177556	26.197
1	85295202	A	G	-0.1614	0.0352	0.9664	4.53e-06	rs12407505	14735	GCST90274787	Fibroblast growth factor 19 levels	0.00169174	24.9581
1	100098055	A	G	-0.0614	0.0128	0.3002	1.61e-06	rs834971	14728	GCST90274787	Fibroblast growth factor 19 levels	0.00158399	23.366
3	74674996	A	G	0.2371	0.0482	0.9755	8.69e-07	rs574352299	10894	GCST90274787	Fibroblast growth factor 19 levels	0.00268712	39.6825
3	132162249	A	G	-0.0927	0.0199	0.1012	3.19e-06	rs112126444	14735	GCST90274787	Fibroblast growth factor 19 levels	0.00156327	23.0598
4	39457617	A	G	0.0837	0.0124	0.3415	1.48e-11	rs13103023	14296	GCST90274787	Fibroblast growth factor 19 levels	0.00315085	46.5524
5	54847098	T	C	-0.1014	0.0221	0.9175	4.47e-06	rs12520287	14296	GCST90274787	Fibroblast growth factor 19 levels	0.00155656	22.9608
6	168606201	T	C	-0.136	0.0297	0.0418	4.67e-06	rs12110436	14743	GCST90274787	Fibroblast growth factor 19 levels	0.00148163	21.8539
7	17445553	T	C	0.1992	0.0421	0.9777	2.23e-06	rs145274424	14735	GCST90274787	Fibroblast growth factor 19 levels	0.00173029	25.5279
7	101569302	T	C	-0.0623	0.0135	0.2503	3.93e-06	rs2906655	14743	GCST90274787	Fibroblast growth factor 19 levels	0.00145665	21.4848
8	59382715	A	G	-0.1055	0.0123	0.3458	9.72e-18	rs7005978	14744	GCST90274787	Fibroblast growth factor 19 levels	0.00503582	74.543
9	18148302	A	G	0.073	0.0156	0.1762	2.88e-06	rs79110990	14295	GCST90274787	Fibroblast growth factor 19 levels	0.00154705	22.8202
9	84435749	A	G	0.2151	0.0456	0.0203	2.39e-06	rs35836706	14734	GCST90274787	Fibroblast growth factor 19 levels	0.00184035	27.1546
9	136095770	C	G	0.1199	0.0247	0.0898	1.21e-06	rs11244038	11786	GCST90274787	Fibroblast growth factor 19 levels	0.00235007	34.6934
11	5610048	T	C	0.2325	0.0488	0.9812	1.89e-06	rs191522330	14738	GCST90274787	Fibroblast growth factor 19 levels	0.0019943	29.4308
11	114495920	T	C	0.0621	0.0132	0.6316	2.54e-06	rs1671812	12412	GCST90274787	Fibroblast growth factor 19 levels	0.00179463	26.4788
12	76644195	A	G	-0.2295	0.0492	0.0198	3.09e-06	rs142067135	13809	GCST90274787	Fibroblast growth factor 19 levels	0.00204444	30.1723
12	91080475	A	G	-0.0767	0.0166	0.1923	3.83e-06	rs10777251	12411	GCST90274787	Fibroblast growth factor 19 levels	0.00182747	26.9642
12	108147245	T	C	0.1024	0.0222	0.9158	3.98e-06	rs76708593	14296	GCST90274787	Fibroblast growth factor 19 levels	0.00161712	23.8555
13	85357827	T	C	0.2161	0.0471	0.0209	4.47e-06	rs17326790	14741	GCST90274787	Fibroblast growth factor 19 levels	0.00191123	28.2025
15	59188192	T	C	0.2583	0.0564	0.0178	4.65e-06	rs117398067	14744	GCST90274787	Fibroblast growth factor 19 levels	0.00233291	34.4395
19	5851801	A	G	0.0674	0.0141	0.2338	1.75e-06	rs2306969	14739	GCST90274787	Fibroblast growth factor 19 levels	0.00162756	24.0097
19	49206172	T	C	-0.1661	0.0118	0.445	5.31e-45	rs516246	14744	GCST90274787	Fibroblast growth factor 19 levels	0.0136277	203.482
1	203746507	A	G	-0.1747	0.036	0.037	1.22e-06	rs145127946	14295	GCST90274788	Fibroblast growth factor 21 levels	0.00217492	32.1021
1	216837226	T	G	-0.1557	0.0318	0.0383	9.77e-07	rs10495032	14720	GCST90274788	Fibroblast growth factor 21 levels	0.00178585	26.3491
2	27730940	T	C	0.1323	0.0119	0.3977	1.03e-28	rs1260326	14730	GCST90274788	Fibroblast growth factor 21 levels	0.00838529	124.543
3	11689679	T	C	-0.0568	0.012	0.4644	2.21e-06	rs7610704	14295	GCST90274788	Fibroblast growth factor 21 levels	0.00160494	23.6756
5	55882435	T	C	-0.063	0.0136	0.2698	3.62e-06	rs4700382	14295	GCST90274788	Fibroblast growth factor 21 levels	0.00156385	23.0684
5	84356011	T	C	-0.0881	0.019	0.8922	3.54e-06	rs60277384	14742	GCST90274788	Fibroblast growth factor 21 levels	0.00149301	22.0219
7	73030175	A	G	-0.1609	0.0176	0.1297	6.13e-20	rs13229619	14743	GCST90274788	Fibroblast growth factor 21 levels	0.00584455	86.5846
8	9173209	A	G	-0.0605	0.012	0.4812	4.61e-07	rs7012637	14295	GCST90274788	Fibroblast growth factor 21 levels	0.00182754	26.9653
10	127847758	A	G	-0.3801	0.0749	0.0104	3.88e-07	rs188758663	11668	GCST90274788	Fibroblast growth factor 21 levels	0.00297385	43.9295
11	76480255	T	C	-0.0689	0.0145	0.2168	2.02e-06	rs12290350	14295	GCST90274788	Fibroblast growth factor 21 levels	0.00161213	23.7818
12	47198899	A	C	-0.0812	0.0147	0.795	3.32e-08	rs2429473	14295	GCST90274788	Fibroblast growth factor 21 levels	0.00214913	31.7206
18	72826607	A	G	-0.2215	0.0444	0.031	6.08e-07	rs72965996	13808	GCST90274788	Fibroblast growth factor 21 levels	0.00294756	43.54
19	49260677	A	C	0.1627	0.013	0.501	6.15e-36	rs838131	14294	GCST90274788	Fibroblast growth factor 21 levels	0.0132356	197.548
21	33860969	T	C	-0.2352	0.0455	0.0232	2.35e-07	rs142603673	14252	GCST90274788	Fibroblast growth factor 21 levels	0.00250725	37.0196
1	146522722	T	C	0.0708	0.0136	0.7502	1.93e-07	rs671205	14287	GCST90274789	Fibroblast growth factor 23 levels	0.00187874	27.7221
2	121962947	T	G	0.0941	0.0185	0.8733	3.65e-07	rs6753743	14287	GCST90274789	Fibroblast growth factor 23 levels	0.00195952	28.9164
2	190446541	C	G	0.1163	0.0131	0.2897	6.82e-19	rs3811621	14286	GCST90274789	Fibroblast growth factor 23 levels	0.00556647	82.4419
4	40142535	T	C	0.0685	0.0144	0.2406	1.97e-06	rs794007	12844	GCST90274789	Fibroblast growth factor 23 levels	0.00171466	25.2968
4	124325226	A	T	-0.1845	0.0389	0.9748	2.11e-06	rs11930290	12848	GCST90274789	Fibroblast growth factor 23 levels	0.00167239	24.6723
5	146629145	A	G	0.1704	0.0348	0.0295	9.75e-07	rs34551523	14730	GCST90274789	Fibroblast growth factor 23 levels	0.0016626	24.5275
5	176814656	A	G	-0.0653	0.0135	0.2766	1.32e-06	rs33921462	14287	GCST90274789	Fibroblast growth factor 23 levels	0.00170642	25.1752
6	31175118	A	C	-0.2224	0.0479	0.0191	3.43e-06	rs181409232	12846	GCST90274789	Fibroblast growth factor 23 levels	0.00185335	27.3468
6	81343345	A	G	-0.0768	0.0166	0.8634	3.72e-06	rs12195292	14710	GCST90274789	Fibroblast growth factor 23 levels	0.00139128	20.5194
7	12540548	C	G	0.1059	0.0222	0.1002	1.84e-06	rs370203222	11759	GCST90274789	Fibroblast growth factor 23 levels	0.00202225	29.8441
11	106531034	A	G	0.2362	0.0507	0.0187	3.18e-06	rs118177380	14287	GCST90274789	Fibroblast growth factor 23 levels	0.00204754	30.2181
12	4479549	A	G	-0.0959	0.0178	0.1141	7.14e-08	rs7955866	14719	GCST90274789	Fibroblast growth factor 23 levels	0.00185925	27.434
14	22607677	A	G	-0.1085	0.0235	0.8871	3.89e-06	rs75338333	10893	GCST90274789	Fibroblast growth factor 23 levels	0.00235807	34.8117
16	83137317	T	C	-0.056	0.0119	0.4938	2.53e-06	rs11150539	14287	GCST90274789	Fibroblast growth factor 23 levels	0.00156776	23.1262
20	52731402	A	T	0.0907	0.0134	0.706	1.3e-11	rs6127099	14287	GCST90274789	Fibroblast growth factor 23 levels	0.00341505	50.4692
22	18002038	A	G	0.1228	0.0257	0.0941	1.77e-06	rs368215473	9397	GCST90274789	Fibroblast growth factor 23 levels	0.00257097	37.9628
22	22238107	T	C	0.0803	0.0166	0.1851	1.32e-06	rs35590112	12386	GCST90274789	Fibroblast growth factor 23 levels	0.00194523	28.7052
1	101733215	A	G	0.1023	0.0224	0.0841	4.95e-06	rs9433760	11788	GCST90274790	Fibroblast growth factor 5 levels	0.00161222	23.7832
1	109814880	T	C	-0.0729	0.0155	0.2041	2.56e-06	rs4970834	11786	GCST90274790	Fibroblast growth factor 5 levels	0.00172658	25.473
1	216050785	T	C	-0.0599	0.0127	0.6038	2.4e-06	rs11120686	11786	GCST90274790	Fibroblast growth factor 5 levels	0.00171669	25.3269
2	45095097	A	G	-0.0586	0.0128	0.364	4.69e-06	rs11674185	11787	GCST90274790	Fibroblast growth factor 5 levels	0.00158995	23.4541
2	144875473	T	C	0.2883	0.0608	0.0166	2.12e-06	rs148332905	11341	GCST90274790	Fibroblast growth factor 5 levels	0.00271367	40.0757
2	229871311	T	C	-0.3042	0.0659	0.0146	3.91e-06	rs189846846	9980	GCST90274790	Fibroblast growth factor 5 levels	0.00266265	39.3202
2	241614719	A	G	-0.0988	0.0213	0.1585	3.51e-06	rs369482528	8813	GCST90274790	Fibroblast growth factor 5 levels	0.00260392	38.4506
4	70058335	A	C	-0.0728	0.015	0.2193	1.21e-06	rs4326078	11789	GCST90274790	Fibroblast growth factor 5 levels	0.00181474	26.7762
4	80968240	A	G	0.1131	0.0207	0.8677	4.66e-08	rs62298642	11341	GCST90274790	Fibroblast growth factor 5 levels	0.00293687	43.3816
4	81152002	A	T	0.1827	0.0244	0.918	7.01e-14	rs56373850	11774	GCST90274790	Fibroblast growth factor 5 levels	0.00502532	74.3867
4	81157703	T	C	-0.439	0.0125	0.6404	1e-200	rs1902859	11786	GCST90274790	Fibroblast growth factor 5 levels	0.0887626	1434.64
4	81702627	A	G	0.4543	0.0594	0.9822	2.04e-14	rs144059387	9873	GCST90274790	Fibroblast growth factor 5 levels	0.00721665	107.059
4	82055771	A	G	0.1456	0.0311	0.0538	2.85e-06	rs75140224	11789	GCST90274790	Fibroblast growth factor 5 levels	0.00215833	31.8567
6	39710570	T	C	0.1185	0.0249	0.0828	1.95e-06	rs305897	11341	GCST90274790	Fibroblast growth factor 5 levels	0.00213285	31.4798
[truncated: 1,151 more rows]

## Sheet: Table_S5
Table S5. The instrumental variables of blood metabolites.
[truncated: 34,857 more rows]

## Sheet: Table_S6
Table S6. The instrumental variables of immune cells.
[truncated: 4,387 more rows]

[truncated: 12 more sheets: Table_S7, Table_S8, Table_S9, Table_S10, Table_S11, Table_S12, Table_S13, Table_S14, Table_S15, Table_S16, Table_S17, Table_S18]
